# Supplementary material for: Oral iron supplementation after antibiotic exposure induces a deleterious recovery of the gut microbiota
Source: BMC Microbiol. 2021 Sep 28;21:259. doi: 10.1186/s12866-021-02320-0 (PMC8480066; doi:10.1186/s12866-021-02320-0)
Supplement: Supplementary file 1 — Additional file 1. [file 12866_2021_2320_MOESM1_ESM.xlsx]

## Sheet: Taxonomic_profile
	Kingdom	Phylum	Class	Order	Family	Genus	Species	15165T0	15168T7	15171T14	15165TF	15186T0	15189T7	15183T21	15186TF	15166T0	15169T7	15172T14	15166TF	15187T0	15190T7	15184T21	15187TF	15167T0	15170T7	15173T14	15167TF	15188T0	15191T7	15185T21	15188TF	15168T0	15171T7	15165T21	15168TF	15189T0	15183T14	15186T21	15189TF	15169T0	15172T7	15166T21	15169TF	15190T0	15184T14	15187T21	15190TF	15170T0	15173T7
ASV1	Bacteria	Verrucomicrobia	Verrucomicrobiae	Verrucomicrobiales	Akkermansiaceae	Akkermansia	muciniphila	1614	4445	3137	2175	2035	4119	1245	15	1227	5256	3012	338	2757	4173	2340	21	1689	2082	5514	1380	2535	4877	2594	887	2258	3104	2006	2491	2407	4172	3860	283	1721	2654	3653	1424	996	3919	2229	251	825	2949
ASV2	Bacteria	Bacteroidetes	Bacteroidia	Bacteroidales	Tannerellaceae	Parabacteroides	NA	573	1870	1480	2354	2717	2552	4868	3345	511	185	878	3502	868	3	4268	1387	990	1098	6	985	1230	729	4171	2911	95	2851	3031	3724	2169	952	2394	5842	0	1392	1864	3279	2743	1184	1468	6839	70	1221
ASV3	Bacteria	Bacteroidetes	Bacteroidia	Bacteroidales	Bacteroidaceae	Bacteroides	vulgatus	48	0	71	32	160	3	512	143	836	3	3	212	552	0	323	368	825	2	9	345	87	0	346	265	31	22	138	127	94	2057	708	320	46	8	43	276	186	258	319	1171	941	0
ASV4	Bacteria	Bacteroidetes	Bacteroidia	Bacteroidales	Tannerellaceae	Parabacteroides	distasonis	4	482	545	770	851	41	1629	1400	246	23	400	1566	15	27	1985	679	335	312	5	400	445	225	1703	1037	23	965	678	1581	811	414	809	2305	0	498	694	1361	1037	322	658	2907	794	467
ASV5	Bacteria	Bacteroidetes	Bacteroidia	Bacteroidales	Rikenellaceae	Alistipes	NA	192	19	1350	1246	346	209	445	3192	81	101	548	1863	389	1	622	1796	24	18	677	2615	434	0	796	1260	100	114	585	604	132	98	602	185	17	134	396	391	179	36	700	82	57	94
ASV6	Bacteria	Bacteroidetes	Bacteroidia	Bacteroidales	Tannerellaceae	Parabacteroides	goldsteinii	241	185	113	118	126	797	109	169	58	969	14	148	27	1602	154	943	72	816	32	116	16	577	104	146	24	1132	690	234	102	59	472	282	106	1874	165	364	184	22	225	53	168	113
ASV8	Bacteria	Proteobacteria	Deltaproteobacteria	Desulfovibrionales	Desulfovibrionaceae	Bilophila	NA	192	0	594	452	532	0	1121	0	266	136	623	744	677	0	787	0	170	34	404	355	341	0	644	2	319	39	770	410	603	295	0	3	306	37	351	593	726	357	1	5	285	0
ASV9	Bacteria	Proteobacteria	Gammaproteobacteria	Betaproteobacteriales	Burkholderiaceae	Parasutterella	excrementihominis	44	1176	103	39	14	1000	193	421	21	820	91	70	24	476	116	250	7	2405	99	55	29	958	107	300	32	1562	218	84	95	97	378	147	50	1176	97	109	87	119	186	227	20	592
ASV10	Bacteria	Firmicutes	Clostridia	Clostridiales	Lachnospiraceae	NA	NA	1076	0	153	289	249	0	1077	441	46	0	201	199	505	0	468	133	808	0	92	365	710	0	160	746	340	0	1108	40	578	504	859	1200	153	0	48	6	1661	55	507	1730	432	0
ASV12	Bacteria	Bacteroidetes	Bacteroidia	Bacteroidales	Bacteroidaceae	Bacteroides	NA	290	0	204	147	0	16	826	2082	13	4	2121	231	134	0	12	4359	392	0	293	283	158	5	40	355	84	0	141	54	95	484	968	331	4	8	603	10	90	744	873	572	2228	26
ASV14	Bacteria	Firmicutes	Clostridia	Clostridiales	Ruminococcaceae	UBA1819	NA	5	22	357	17	12	153	571	478	6	160	514	24	6	6	942	68	4	71	849	21	14	23	393	209	0	174	32	51	11	638	99	15	2	164	41	30	17	511	97	90	4	294
ASV17	Bacteria	Firmicutes	Clostridia	Clostridiales	Lachnospiraceae	Lachnospiraceae_NK4A136_group	NA	25	6	0	2	1597	9	6	0	1916	39	0	494	218	0	731	31	7	0	0	29	41	6	718	0	96	60	27	286	0	25	22	0	16	3	437	1165	3	108	711	6	64	0
ASV18	Bacteria	Proteobacteria	Gammaproteobacteria	Enterobacteriales	Enterobacteriaceae	Escherichia/Shigella	NA	3	1061	1	6	7	192	6	4	5	113	0	8	4	604	4	14	4	3085	6	9	6	231	30	15	5	96	4	6	7	4	6	0	7	11	6	7	2	1	11	0	0	340
ASV19	Bacteria	Bacteroidetes	Bacteroidia	Bacteroidales	Bacteroidaceae	Bacteroides	caccae	130	5	393	168	19	518	278	240	51	46	308	176	114	0	67	440	111	296	868	138	411	14	205	231	72	56	572	149	130	43	125	231	1668	179	214	232	641	473	47	183	393	27
ASV20	Bacteria	Bacteroidetes	Bacteroidia	Bacteroidales	Tannerellaceae	Parabacteroides	merdae	219	3	81	76	167	18	463	398	101	48	107	180	94	0	206	391	17	15	36	87	52	22	185	173	28	35	92	176	119	59	277	151	86	74	63	227	135	50	272	396	88	16
ASV21	Bacteria	Bacteroidetes	Bacteroidia	Bacteroidales	Bacteroidaceae	Bacteroides	vulgatus	0	0	4	7	66	0	31	19	199	0	1	87	9	0	69	41	5	0	1	83	13	0	131	54	4	3	43	0	10	740	160	77	6	2	13	1	75	31	128	405	15	0
ASV22	Bacteria	Bacteroidetes	Bacteroidia	Bacteroidales	Tannerellaceae	Parabacteroides	NA	194	261	319	332	364	10	723	11	0	16	4	550	3	115	540	5	1	2	1	156	184	80	21	366	45	429	2	17	475	158	466	870	0	5	9	498	339	164	205	1024	11	191
ASV23	Bacteria	Bacteroidetes	Bacteroidia	Bacteroidales	Bacteroidaceae	Bacteroides	NA	15	4	12	26	5	30	21	31	10	18	3	12	2	0	19	41	8	38	0	24	15	1	17	41	4	47	38	25	0	15	6	1	32	33	7	36	50	10	16	32	28	6
ASV24	Bacteria	Bacteroidetes	Bacteroidia	Bacteroidales	Tannerellaceae	Parabacteroides	NA	131	7	369	12	11	7	15	12	4	0	299	655	7	1	927	392	5	4	1	1	422	259	1024	21	19	21	1001	1237	2	212	17	24	0	27	50	8	638	2	464	16	14	5
ASV25	Bacteria	Firmicutes	Clostridia	Clostridiales	Lachnospiraceae	NA	NA	4	0	0	639	28	0	0	69	0	0	0	911	389	0	0	73	0	0	0	1265	0	0	0	317	0	0	133	1	0	0	0	0	15	0	0	0	0	0	0	0	0	0
ASV26	Bacteria	Proteobacteria	Alphaproteobacteria	Rhodospirillales	NA	NA	NA	94	79	31	6	33	0	22	2	73	483	27	39	134	0	36	2	77	0	63	109	54	2	100	11	96	55	18	20	91	33	30	102	25	73	48	45	140	29	62	2	485	141
ASV27	Bacteria	Firmicutes	Clostridia	Clostridiales	Ruminococcaceae	Ruminiclostridium_9	NA	169	0	27	83	405	0	25	17	404	0	31	64	279	1	16	64	200	3	1	94	241	0	29	38	19	0	181	80	47	2	82	7	340	3	80	54	236	13	201	110	276	0
ASV28	Bacteria	Firmicutes	Clostridia	Clostridiales	Lachnospiraceae	Tyzzerella_4	NA	170	0	80	74	96	28	125	29	135	11	31	58	124	0	76	22	135	0	84	83	170	0	79	60	275	0	120	92	449	128	154	87	248	0	172	71	137	74	116	105	228	0
ASV29	Bacteria	Bacteroidetes	Bacteroidia	Bacteroidales	Rikenellaceae	Alistipes	finegoldii	58	0	30	96	45	18	194	378	38	29	17	172	42	0	62	657	20	1	3	232	248	0	172	383	41	6	59	115	40	29	370	79	105	7	39	133	49	21	419	157	49	14
ASV30	Bacteria	Cyanobacteria	Melainabacteria	Gastranaerophilales	NA	NA	NA	448	0	0	48	176	0	195	42	62	204	0	113	250	0	33	9	19	0	0	81	2101	0	71	136	317	1	96	27	16	0	24	3	40	26	246	202	372	0	96	27	0	0
ASV31	Bacteria	Firmicutes	Clostridia	Clostridiales	Ruminococcaceae	NA	NA	27	0	74	44	30	0	250	20	70	0	65	65	32	0	179	80	10	0	9	78	21	0	125	45	82	0	95	85	8	83	105	246	11	0	57	124	96	23	243	148	21	0
ASV33	Bacteria	Firmicutes	Clostridia	Clostridiales	Lachnospiraceae	Lachnoclostridium	NA	0	0	228	28	0	24	233	69	4	0	90	115	2	0	282	85	3	0	2	94	7	0	93	104	11	44	155	159	23	9	25	12	0	45	201	175	5	123	90	223	4	0
ASV34	Bacteria	Firmicutes	Clostridia	Clostridiales	Lachnospiraceae	NA	NA	44	0	0	0	33	0	62	199	0	0	0	30	36	0	34	442	0	0	0	0	33	0	63	130	41	0	1	23	3	0	0	46	70	0	3	42	313	0	0	186	0	0
ASV35	Bacteria	Firmicutes	Clostridia	Clostridiales	Ruminococcaceae	NA	NA	40	0	40	128	62	43	158	44	2	23	20	69	88	0	87	116	33	4	55	70	50	0	108	232	97	0	236	226	81	131	57	178	33	0	189	67	82	64	175	111	31	24
ASV36	Bacteria	Bacteroidetes	Bacteroidia	Bacteroidales	Bacteroidaceae	Bacteroides	nordii	49	35	20	26	30	86	16	20	31	20	16	30	30	0	19	108	35	48	80	29	100	3	43	40	72	27	39	30	103	0	26	67	100	128	47	49	41	12	12	72	60	58
ASV37	Bacteria	Bacteroidetes	Bacteroidia	Bacteroidales	Bacteroidaceae	Bacteroides	uniformis	33	4	79	18	30	29	296	35	16	14	23	31	32	0	46	100	2	2	17	86	40	0	74	31	30	47	30	58	69	67	57	98	21	15	10	75	57	37	33	71	121	2
ASV38	Bacteria	Cyanobacteria	Melainabacteria	Gastranaerophilales	NA	NA	NA	3	0	51	10	8	3	117	24	5	419	34	38	0	0	59	3	22	40	18	43	2	0	76	21	1	598	34	77	9	398	49	26	98	126	40	34	0	43	52	6	1	0
ASV40	Bacteria	Firmicutes	Clostridia	Clostridiales	Peptostreptococcaceae	Romboutsia	ilealis	63	0	16	46	7	0	45	5	64	0	13	26	69	0	28	29	48	2	2	5	37	0	39	32	27	0	52	27	127	24	28	6	123	0	11	49	93	8	11	0	106	0
ASV41	Bacteria	Bacteroidetes	Bacteroidia	Bacteroidales	Tannerellaceae	Parabacteroides	NA	94	32	254	0	27	2	92	0	0	0	0	0	0	0	10	237	0	15	0	0	12	0	9	0	0	444	0	692	26	0	0	809	0	16	0	0	0	0	0	67	2	10
ASV42	Bacteria	Firmicutes	Bacilli	Lactobacillales	Lactobacillaceae	Lactobacillus	intestinalis	30	4	0	2	3	30	26	0	34	7	0	0	34	40	23	9	51	83	3	0	24	0	70	13	10	43	20	19	1720	0	3	0	101	51	6	57	105	1	0	0	405	1
ASV44	Bacteria	Bacteroidetes	Bacteroidia	Bacteroidales	Tannerellaceae	Parabacteroides	NA	0	3	0	11	398	5	12	6	97	0	1	527	1	0	589	0	1	146	0	2	4	1	4	4	14	10	1	6	3	1	2	15	0	212	1	3	6	156	119	1150	9	2
ASV48	Bacteria	Firmicutes	Clostridia	Clostridiales	Ruminococcaceae	Ruminiclostridium_9	NA	23	1	33	29	28	15	16	5	19	6	30	42	28	0	5	139	23	7	10	87	39	3	9	34	27	4	38	52	19	15	27	40	16	23	12	41	102	11	98	28	34	0
ASV49	Bacteria	Bacteroidetes	Bacteroidia	Bacteroidales	Tannerellaceae	Parabacteroides	NA	0	7	2	3	13	3	121	315	67	45	162	333	4	0	390	1	98	0	0	0	126	0	408	5	0	2	290	4	152	0	6	4	0	127	7	288	3	0	4	525	2	3
ASV50	Bacteria	Firmicutes	Clostridia	Clostridiales	Lachnospiraceae	NA	NA	86	0	85	28	98	0	35	25	87	0	20	28	59	0	30	73	37	0	12	26	15	0	66	108	73	0	166	24	28	12	111	82	63	0	40	45	45	18	119	56	59	1
ASV52	Bacteria	Firmicutes	Bacilli	Lactobacillales	Streptococcaceae	Lactococcus	NA	115	13	21	21	95	17	41	23	64	13	20	14	114	8	35	75	63	22	27	19	120	11	32	56	133	21	33	25	234	20	33	12	154	28	13	34	81	11	19	28	96	28
ASV53	Bacteria	Firmicutes	Clostridia	Clostridiales	Lachnospiraceae	NA	NA	150	0	0	88	0	0	46	0	0	0	0	166	41	0	15	0	124	0	1	124	12	0	35	0	0	0	353	0	0	0	0	0	0	0	62	0	7	0	0	0	0	0
ASV55	Bacteria	Firmicutes	Clostridia	Clostridiales	Lachnospiraceae	Lachnoclostridium	NA	71	0	2	29	52	0	54	14	33	0	0	43	117	0	33	36	38	0	9	56	67	0	26	37	72	0	33	37	53	25	54	37	26	0	30	64	108	8	76	23	49	0
ASV56	Bacteria	Bacteroidetes	Bacteroidia	Bacteroidales	Tannerellaceae	Parabacteroides	NA	0	8	8	21	22	654	44	23	2	38	15	15	355	0	62	3	9	11	72	3	19	4	36	26	1	30	738	34	10	9	10	50	0	6	15	21	15	9	14	44	11	13
ASV58	Bacteria	Firmicutes	Clostridia	Clostridiales	Ruminococcaceae	NA	NA	127	0	48	0	75	0	29	16	141	0	110	0	0	0	1	23	122	0	0	32	108	0	0	1	69	0	79	0	432	19	0	152	144	0	54	0	0	21	0	0	100	0
ASV59	Bacteria	Firmicutes	Bacilli	Lactobacillales	Lactobacillaceae	Lactobacillus	NA	5	0	5	37	4	0	24	10	0	1	6	17	29	5	11	22	7	2	0	29	15	0	96	13	0	0	0	44	141	1	17	24	42	0	5	57	15	13	2	7	193	1
ASV60	Bacteria	Firmicutes	Clostridia	Clostridiales	Ruminococcaceae	Ruminiclostridium	NA	39	0	0	21	39	0	0	4	88	0	0	24	0	0	0	37	139	0	0	36	62	0	1	10	74	0	27	3	2	0	1	0	43	0	17	14	156	0	27	0	30	0
ASV61	Bacteria	Firmicutes	Clostridia	Clostridiales	Lachnospiraceae	Tyzzerella	NA	47	0	21	17	60	12	8	15	65	7	20	11	53	0	19	26	72	3	16	63	100	0	24	14	65	0	43	22	29	16	25	29	76	3	11	26	49	10	31	85	41	13
ASV62	Bacteria	Bacteroidetes	Bacteroidia	Bacteroidales	Bacteroidaceae	Bacteroides	NA	1	0	2	4	7	0	15	4	42	0	0	8	33	0	16	11	41	0	0	22	5	0	15	9	0	0	8	6	1	109	39	18	1	1	1	12	6	8	18	81	36	0
ASV64	Bacteria	Bacteroidetes	Bacteroidia	Bacteroidales	Bacteroidaceae	Bacteroides	NA	4	0	6	1	9	0	18	5	36	0	0	14	21	0	12	9	47	0	0	19	3	0	19	16	1	0	9	3	1	112	37	20	1	0	1	9	6	3	10	66	25	0
ASV65	Bacteria	Firmicutes	Clostridia	Clostridiales	Ruminococcaceae	Flavonifractor	NA	60	0	0	29	18	0	56	3	31	0	0	37	43	0	4	23	34	0	0	58	150	0	22	12	35	0	24	86	21	8	0	28	52	0	9	37	84	2	0	7	96	0
ASV66	Bacteria	Bacteroidetes	Bacteroidia	Bacteroidales	Tannerellaceae	Parabacteroides	NA	1	0	3	0	0	0	465	308	0	0	0	0	0	0	1	0	0	2	0	0	0	0	2	239	0	235	0	0	0	1	0	1	0	0	0	0	0	1	0	1	0	0
ASV67	Bacteria	Verrucomicrobia	Verrucomicrobiae	Verrucomicrobiales	Akkermansiaceae	Akkermansia	NA	21	46	44	21	21	45	10	0	21	79	38	4	30	53	27	0	17	25	76	19	24	63	31	11	22	33	28	20	34	42	50	2	34	37	30	19	12	44	29	3	11	33
ASV68	Bacteria	Firmicutes	Clostridia	Clostridiales	Lachnospiraceae	NA	NA	23	0	0	0	29	0	75	0	80	0	0	0	20	0	58	0	25	0	0	0	5	0	14	0	165	0	0	45	23	0	0	0	161	0	0	23	9	0	0	0	75	0
ASV69	Bacteria	Bacteroidetes	Bacteroidia	Bacteroidales	Tannerellaceae	Parabacteroides	NA	3	0	2	2	38	6	6	6	1	0	90	4	0	0	18	1	1	1	0	0	1	1	7	9	0	2	1	4	2	2	0	5	0	2	11	445	3	1	5	858	4	4
ASV70	Bacteria	Firmicutes	Clostridia	Clostridiales	Ruminococcaceae	Ruminiclostridium	NA	15	0	3	3	77	0	37	4	104	0	0	8	24	0	31	2	83	0	0	58	47	0	27	24	28	0	34	5	54	0	10	49	75	0	0	24	115	0	29	29	69	0
ASV71	Bacteria	Bacteroidetes	Bacteroidia	Bacteroidales	Tannerellaceae	Parabacteroides	NA	0	0	0	10	0	0	0	0	62	0	3	430	85	0	436	2	0	0	0	0	0	46	388	211	0	193	0	0	0	88	0	523	0	0	0	0	252	0	1	1	0	0
ASV72	Bacteria	Bacteroidetes	Bacteroidia	Bacteroidales	Tannerellaceae	Parabacteroides	NA	0	1	2	2	3	0	3	4	0	0	0	0	2	0	7	0	1	1	0	162	1	2	10	1	0	6	2	1	275	49	2	12	0	0	0	547	6	0	1	6	1	0
ASV73	Bacteria	Bacteroidetes	Bacteroidia	Bacteroidales	Rikenellaceae	Alistipes	NA	11	0	106	101	20	13	35	207	7	7	47	121	24	0	39	120	0	2	46	170	26	0	52	95	10	8	28	43	11	6	44	13	0	6	38	25	8	4	48	8	4	10
ASV74	Bacteria	Firmicutes	Clostridia	Clostridiales	Ruminococcaceae	Oscillibacter	NA	46	0	10	7	110	0	52	17	31	0	9	1	67	0	31	55	8	0	4	9	48	0	26	26	121	0	15	24	21	17	34	12	36	0	29	15	54	6	147	6	2	0
ASV77	Bacteria	Firmicutes	Clostridia	Clostridiales	Ruminococcaceae	Ruminiclostridium_9	NA	10	74	20	18	20	164	38	9	24	21	18	24	25	3	22	41	9	50	25	9	29	3	26	25	20	26	9	24	26	30	12	14	23	26	30	19	32	23	27	31	14	25
ASV78	Bacteria	Firmicutes	Clostridia	Clostridiales	Ruminococcaceae	Ruminiclostridium	NA	3	0	0	0	4	0	0	0	11	0	0	0	9	0	0	0	5	0	0	0	11	0	0	0	13	0	0	0	0	0	0	43	1	0	0	0	2	0	0	101	11	0
ASV80	Bacteria	Proteobacteria	Deltaproteobacteria	Desulfovibrionales	Desulfovibrionaceae	Bilophila	NA	9	0	40	34	49	0	91	0	6	3	43	46	51	0	44	0	7	0	25	26	20	0	36	0	21	3	40	23	29	13	0	0	10	2	22	41	41	24	0	0	19	0
ASV81	Bacteria	Bacteroidetes	Bacteroidia	Bacteroidales	Bacteroidaceae	Bacteroides	uniformis	69	0	21	4	0	150	1	0	2	204	9	9	23	0	0	1	16	9	246	2	0	2	0	0	6	2	3	11	9	0	53	11	8	646	156	7	3	6	28	29	4	32
ASV82	Bacteria	Firmicutes	Clostridia	Clostridiales	Clostridiaceae_1	Clostridium_sensu_stricto_1	NA	35	0	3	6	27	0	10	16	48	3	0	0	105	0	11	21	51	3	0	0	65	0	13	13	20	0	19	1	129	14	5	0	164	0	9	5	154	1	5	0	98	0
ASV84	Bacteria	Firmicutes	Clostridia	Clostridiales	Ruminococcaceae	Ruminiclostridium	NA	84	0	44	0	87	0	12	4	39	0	2	10	188	0	3	4	29	0	0	21	53	0	14	8	26	0	17	4	22	12	15	15	11	0	12	6	49	0	52	12	108	0
ASV85	Bacteria	Cyanobacteria	Melainabacteria	Gastranaerophilales	NA	NA	NA	29	1	22	16	39	45	57	21	6	111	2	26	63	0	31	2	8	16	16	23	119	3	42	7	23	65	81	42	52	20	20	9	24	142	55	16	15	9	20	23	7	15
ASV86	Bacteria	Verrucomicrobia	Verrucomicrobiae	Verrucomicrobiales	Akkermansiaceae	Akkermansia	NA	14	30	25	18	23	43	10	0	10	41	27	1	34	25	15	0	11	20	45	12	16	36	20	9	16	21	14	22	15	46	27	3	9	13	37	6	8	31	17	1	13	23
ASV87	Bacteria	Firmicutes	Clostridia	Clostridiales	Ruminococcaceae	Ruminiclostridium_9	NA	4	0	5	28	25	36	60	0	33	14	82	19	18	0	22	67	21	2	13	28	52	0	3	44	16	0	20	29	15	2	14	29	24	0	16	17	10	3	29	103	33	0
ASV88	Bacteria	Cyanobacteria	Melainabacteria	Gastranaerophilales	NA	NA	NA	2	0	0	2	8	0	0	0	5	0	0	31	76	0	0	0	30	0	0	27	48	0	2	0	78	1	13	32	13	0	0	2	11	5	35	9	44	0	0	2	2	0
ASV89	Bacteria	Firmicutes	Clostridia	Clostridiales	Lachnospiraceae	Lachnoclostridium	NA	9	0	0	4	26	0	15	5	29	0	0	8	34	0	0	8	39	0	0	4	12	0	1	21	170	0	0	10	46	37	12	6	53	0	0	15	28	6	22	0	157	0
ASV90	Bacteria	Firmicutes	Clostridia	Clostridiales	Ruminococcaceae	Ruminiclostridium_9	NA	22	0	5	11	36	0	244	7	32	0	39	27	12	0	114	24	16	0	16	4	28	0	58	1	6	0	88	19	13	96	0	3	66	0	80	18	21	0	8	32	1	0
ASV91	Bacteria	Bacteroidetes	Bacteroidia	Bacteroidales	Bacteroidaceae	Bacteroides	NA	19	0	15	19	17	0	18	24	32	7	10	34	21	0	6	68	24	10	14	34	56	3	19	42	5	0	18	25	28	6	27	30	40	0	20	29	50	10	17	33	55	0
ASV92	Bacteria	Proteobacteria	Gammaproteobacteria	Betaproteobacteriales	Burkholderiaceae	Parasutterella	NA	4	91	7	6	0	62	11	22	1	50	2	4	1	41	7	13	0	175	6	4	1	44	4	14	0	89	9	7	5	5	26	3	1	80	6	5	7	8	17	21	1	37
ASV93	Bacteria	Firmicutes	Clostridia	Clostridiales	Peptostreptococcaceae	Romboutsia	NA	28	0	5	13	5	0	37	0	31	0	3	7	26	0	12	10	18	0	0	3	24	0	16	4	13	0	27	12	41	7	22	1	22	0	8	28	31	3	6	0	39	0
ASV95	Bacteria	Firmicutes	Clostridia	Clostridiales	Ruminococcaceae	Ruminococcaceae_UCG-004	NA	0	14	16	0	1	0	0	0	20	58	26	0	13	0	0	0	0	101	58	0	0	20	0	0	20	33	0	0	0	14	0	0	38	443	18	0	0	2	0	0	13	534
ASV96	Bacteria	Bacteroidetes	Bacteroidia	Bacteroidales	Tannerellaceae	Parabacteroides	NA	0	1	0	3	0	132	3	0	0	0	0	2	1	0	3	0	0	0	0	0	0	0	1	2	0	0	0	108	0	1	0	1	0	0	0	0	0	0	0	1	0	1
ASV97	Bacteria	Verrucomicrobia	Verrucomicrobiae	Verrucomicrobiales	Akkermansiaceae	Akkermansia	NA	19	36	25	15	18	29	7	0	7	28	22	2	22	34	20	0	13	25	40	7	15	47	21	5	17	19	5	21	16	30	31	4	8	26	23	10	11	24	21	4	5	24
ASV98	Bacteria	Firmicutes	Clostridia	Clostridiales	Lachnospiraceae	NA	NA	11	0	38	31	32	0	61	0	14	0	20	55	45	0	53	0	14	3	0	44	23	0	29	0	31	2	51	55	9	16	0	0	13	0	33	60	67	9	0	0	37	0
ASV101	Bacteria	Firmicutes	Clostridia	Clostridiales	Family_XIII	NA	NA	25	0	7	12	12	0	35	0	0	0	6	4	8	0	11	0	16	0	0	7	22	0	23	27	51	0	16	11	15	1	25	31	17	0	11	4	14	5	10	18	11	0
ASV104	Bacteria	Firmicutes	Clostridia	Clostridiales	Lachnospiraceae	Acetatifactor	NA	5	0	0	59	63	0	10	5	9	0	0	3	32	0	4	52	30	0	0	147	43	0	7	28	6	0	0	3	28	0	3	0	4	0	0	23	173	0	62	254	30	0
ASV105	Bacteria	Verrucomicrobia	Verrucomicrobiae	Verrucomicrobiales	Akkermansiaceae	Akkermansia	NA	12	34	26	12	13	26	5	0	9	26	22	0	26	24	13	0	11	14	24	8	7	27	15	2	11	14	9	21	16	32	20	0	10	9	24	6	14	24	12	0	7	26
ASV106	Bacteria	Firmicutes	Clostridia	Clostridiales	Ruminococcaceae	NA	NA	26	0	0	0	62	0	0	0	11	0	0	0	92	0	0	0	3	0	0	0	125	0	0	0	6	0	0	3	4	0	1	0	36	0	0	0	27	0	0	0	3	0
ASV107	Bacteria	Firmicutes	Clostridia	Clostridiales	Lachnospiraceae	NA	NA	128	0	0	20	89	0	0	0	127	0	0	0	51	0	0	13	74	0	0	14	131	0	0	7	94	0	0	0	77	0	1	0	0	0	0	0	156	0	67	0	14	0
ASV108	Bacteria	Bacteroidetes	Bacteroidia	Bacteroidales	Bacteroidaceae	Bacteroides	NA	12	122	0	10	0	0	0	0	0	20	12	24	0	0	3	2	3	105	0	45	5	0	38	3	0	15	11	2	0	17	0	2	1	157	24	5	2	0	0	164	57	318
ASV109	Bacteria	Firmicutes	Clostridia	Clostridiales	Ruminococcaceae	Anaerotruncus	NA	53	0	15	0	62	0	4	9	37	0	0	9	49	0	6	16	17	0	0	0	1	0	0	2	62	0	7	4	32	10	3	19	109	0	0	3	23	0	3	25	16	0
ASV110	Bacteria	Proteobacteria	Gammaproteobacteria	Betaproteobacteriales	Burkholderiaceae	Parasutterella	NA	2	49	1	2	0	46	6	18	0	29	4	6	0	21	2	13	0	126	9	3	0	39	0	18	2	86	15	4	4	4	18	10	3	70	4	6	2	5	9	8	1	26
ASV111	Bacteria	Verrucomicrobia	Verrucomicrobiae	Verrucomicrobiales	Akkermansiaceae	Akkermansia	NA	13	30	15	11	8	31	8	0	11	39	22	0	19	22	19	0	12	12	33	2	15	28	24	1	16	20	13	16	11	15	28	1	8	9	24	6	4	18	18	0	3	19
ASV112	Bacteria	Firmicutes	Clostridia	Clostridiales	NA	NA	NA	19	0	10	21	31	0	19	11	81	0	17	21	41	0	17	9	6	0	17	41	29	0	30	21	25	0	16	27	0	10	15	16	75	0	4	15	34	2	83	24	13	0
ASV115	Bacteria	Firmicutes	Clostridia	Clostridiales	Ruminococcaceae	Intestinimonas	NA	22	0	2	14	35	0	25	17	14	0	17	8	18	0	31	49	9	0	14	14	28	0	19	19	27	4	12	6	4	6	31	14	30	0	8	11	18	0	17	27	19	0
ASV117	Bacteria	Firmicutes	Clostridia	Clostridiales	Lachnospiraceae	NA	NA	11	0	5	0	49	0	0	0	0	0	6	0	12	0	0	0	8	0	0	1	11	0	0	0	47	0	0	20	23	0	0	32	56	0	0	60	139	0	0	36	109	0
ASV118	Bacteria	Bacteroidetes	Bacteroidia	Bacteroidales	Tannerellaceae	Parabacteroides	NA	4	8	7	8	19	13	30	15	2	0	2	15	11	94	55	10	7	15	99	0	9	7	30	28	25	36	4	38	6	16	12	41	0	6	11	13	12	6	9	43	336	11
ASV119	Bacteria	Firmicutes	Clostridia	Clostridiales	Ruminococcaceae	Intestinimonas	NA	5	0	15	10	30	0	24	40	15	0	14	11	7	0	20	95	12	0	0	2	20	0	16	37	20	0	8	19	5	18	20	27	6	0	9	16	18	6	46	35	15	0
ASV120	Bacteria	Verrucomicrobia	Verrucomicrobiae	Verrucomicrobiales	Akkermansiaceae	Akkermansia	NA	8	28	31	14	6	21	7	0	8	34	11	4	16	28	16	0	6	19	32	9	21	28	14	4	13	15	6	15	7	24	23	1	10	13	18	11	6	19	15	2	3	17
ASV121	Bacteria	Verrucomicrobia	Verrucomicrobiae	Verrucomicrobiales	Akkermansiaceae	Akkermansia	NA	7	35	13	16	13	18	11	0	7	28	21	2	15	15	12	0	11	16	26	3	17	30	16	4	11	20	8	15	13	21	20	1	11	14	17	7	4	28	9	1	2	15
ASV122	Bacteria	Verrucomicrobia	Verrucomicrobiae	Verrucomicrobiales	Akkermansiaceae	Akkermansia	NA	11	29	20	11	16	20	6	0	13	30	19	1	18	19	14	0	14	11	23	7	11	30	22	6	12	24	13	20	6	15	19	2	10	14	16	7	6	21	11	2	7	22
ASV123	Bacteria	Proteobacteria	Alphaproteobacteria	Rhodospirillales	NA	NA	NA	20	12	2	1	0	0	4	0	10	98	9	11	17	0	4	0	12	0	4	13	12	0	15	0	23	5	2	4	17	1	2	7	1	24	9	13	30	3	4	0	63	16
ASV124	Bacteria	Bacteroidetes	Bacteroidia	Bacteroidales	Rikenellaceae	Alistipes	NA	13	0	53	43	18	6	20	127	3	1	22	68	13	0	22	56	1	0	27	93	9	0	27	59	2	2	23	22	4	5	17	3	0	3	11	10	6	0	16	0	2	3
ASV125	Bacteria	Firmicutes	Clostridia	Clostridiales	Ruminococcaceae	NA	NA	0	0	33	1	0	0	0	0	3	5	104	38	0	0	0	0	0	0	3	1	52	0	0	0	1	2	0	63	37	0	0	37	38	8	49	20	0	0	0	0	0	0
ASV127	Bacteria	Firmicutes	Clostridia	Clostridiales	Lachnospiraceae	NA	NA	31	0	4	37	0	0	18	0	4	0	2	16	31	0	20	0	55	0	0	34	42	0	6	0	90	0	37	37	35	4	0	109	66	0	5	81	72	1	0	154	22	0
ASV129	Bacteria	Firmicutes	Clostridia	Clostridiales	Ruminococcaceae	Ruminococcus_2	bromii	88	0	10	0	23	0	0	0	14	0	5	0	93	0	0	0	136	0	0	0	19	0	0	0	134	0	0	0	31	0	0	108	0	0	0	0	13	0	0	7	76	0
ASV130	Bacteria	Bacteroidetes	Bacteroidia	Bacteroidales	Tannerellaceae	Parabacteroides	NA	78	9	2	2	7	9	14	730	0	43	3	4	2	0	20	437	2	1	0	0	7	1	12	12	5	11	2	12	5	2	2	18	0	3	3	15	9	3	6	17	2	4
ASV131	Bacteria	Proteobacteria	Gammaproteobacteria	Enterobacteriales	Enterobacteriaceae	Escherichia/Shigella	NA	0	87	0	0	0	10	0	0	0	7	0	1	0	52	0	3	0	214	0	0	0	15	1	0	0	4	0	2	1	0	0	0	0	1	0	0	3	0	1	0	0	16
ASV132	Bacteria	Firmicutes	Clostridia	Clostridiales	Lachnospiraceae	NA	NA	28	0	0	0	128	0	26	26	0	0	0	0	179	0	0	36	0	0	0	0	96	0	25	47	62	0	30	0	0	0	24	0	0	0	0	0	0	0	17	0	7	0
ASV134	Bacteria	Verrucomicrobia	Verrucomicrobiae	Verrucomicrobiales	Akkermansiaceae	Akkermansia	NA	10	23	20	7	8	24	4	0	5	27	14	1	16	27	14	0	11	8	21	2	18	20	9	5	12	16	9	16	11	16	19	1	9	10	17	11	5	20	11	2	8	15
ASV135	Bacteria	Bacteroidetes	Bacteroidia	Bacteroidales	Tannerellaceae	Parabacteroides	NA	0	0	2	1	0	0	4	257	0	0	0	1	0	0	5	1	0	138	0	0	0	0	1	1	0	1	0	5	0	3	1	6	0	0	0	1	0	0	1	3	1	0
ASV136	Bacteria	Verrucomicrobia	Verrucomicrobiae	Verrucomicrobiales	Akkermansiaceae	Akkermansia	NA	4	21	15	8	10	11	3	0	13	32	11	2	8	18	11	0	9	4	37	8	10	25	19	2	6	10	10	5	12	20	20	1	10	19	12	7	8	17	7	1	3	15
ASV138	Bacteria	Actinobacteria	Coriobacteriia	Coriobacteriales	Eggerthellaceae	Enterorhabdus	NA	10	10	10	11	33	7	31	16	9	0	0	3	14	0	25	43	17	0	12	0	36	0	22	30	14	2	13	10	67	10	26	14	11	0	9	8	50	8	5	27	7	0
ASV139	Bacteria	Firmicutes	Clostridia	Clostridiales	Lachnospiraceae	Lachnospiraceae_UCG-004	NA	41	0	0	0	21	0	22	6	22	0	0	0	20	0	36	9	12	0	1	0	5	0	34	10	29	0	0	18	12	4	47	63	17	0	0	34	30	25	29	116	9	0
ASV140	Bacteria	Verrucomicrobia	Verrucomicrobiae	Verrucomicrobiales	Akkermansiaceae	Akkermansia	NA	7	25	18	21	15	21	5	0	5	30	21	2	16	18	13	0	14	14	27	8	14	24	18	4	24	11	8	12	19	16	19	3	6	14	15	4	7	32	16	0	9	19
ASV141	Bacteria	Verrucomicrobia	Verrucomicrobiae	Verrucomicrobiales	Akkermansiaceae	Akkermansia	NA	9	20	16	12	12	18	7	0	2	30	16	0	12	16	16	0	15	9	22	5	14	18	11	0	11	24	10	15	7	18	22	0	6	5	24	5	6	22	6	5	4	15
ASV142	Bacteria	Verrucomicrobia	Verrucomicrobiae	Verrucomicrobiales	Akkermansiaceae	Akkermansia	NA	9	25	13	12	15	27	10	0	5	29	8	0	9	27	14	0	9	10	27	7	14	24	19	2	14	16	9	10	8	21	15	5	4	13	25	3	6	18	7	2	4	21
ASV143	Bacteria	Firmicutes	Clostridia	Clostridiales	Ruminococcaceae	Ruminococcaceae_NK4A214_group	NA	0	0	23	3	2	0	50	6	2	0	6	14	0	0	26	22	0	0	24	4	7	0	10	37	6	0	25	30	0	44	11	14	4	0	19	15	14	21	27	14	7	0
ASV145	Bacteria	Firmicutes	Clostridia	Clostridiales	Ruminococcaceae	Intestinimonas	NA	4	0	7	0	5	0	0	0	34	0	0	0	8	0	0	8	0	2	0	0	5	0	0	0	19	0	1	0	0	0	0	0	15	0	12	1	2	0	2	1	17	0
ASV146	Bacteria	Firmicutes	Clostridia	Clostridiales	Ruminococcaceae	Oscillibacter	NA	17	0	0	9	0	0	1	0	0	0	0	27	3	0	0	0	10	0	2	11	4	0	0	0	4	0	35	17	5	0	0	24	38	0	3	24	2	0	0	70	109	0
ASV147	Bacteria	Firmicutes	Clostridia	Clostridiales	Lachnospiraceae	NA	NA	1	0	27	3	41	0	0	0	75	0	0	0	5	0	7	0	0	1	0	6	4	0	0	5	26	0	3	19	14	0	0	87	18	0	2	30	61	0	1	304	18	0
ASV148	Bacteria	Verrucomicrobia	Verrucomicrobiae	Verrucomicrobiales	Akkermansiaceae	Akkermansia	NA	10	37	15	13	6	22	6	0	10	21	19	1	13	20	12	0	5	9	31	7	12	19	10	4	10	18	6	11	9	27	15	2	10	10	22	2	6	19	11	2	2	12
ASV149	Bacteria	Bacteroidetes	Bacteroidia	Bacteroidales	Bacteroidaceae	Bacteroides	NA	2	0	1	2	8	0	5	1	11	0	0	4	15	0	14	2	19	0	0	7	0	0	7	7	1	0	2	3	0	34	9	8	2	0	0	3	2	0	11	12	16	0
ASV150	Bacteria	Bacteroidetes	Bacteroidia	Bacteroidales	Rikenellaceae	Alistipes	obesi	29	9	17	0	17	9	11	30	31	14	21	9	38	0	15	13	28	12	12	15	86	4	13	12	40	22	10	9	44	6	10	17	37	15	0	29	25	4	15	24	42	5
ASV151	Bacteria	Bacteroidetes	Bacteroidia	Bacteroidales	Bacteroidaceae	Bacteroides	NA	12	0	7	2	0	1	41	100	1	0	115	11	1	0	0	166	28	0	12	15	2	0	2	24	7	0	5	1	3	15	48	9	0	0	34	0	4	36	41	17	129	1
ASV152	Bacteria	Bacteroidetes	Bacteroidia	Bacteroidales	Bacteroidaceae	Bacteroides	NA	12	0	9	3	0	2	46	107	0	1	123	12	5	0	1	224	19	0	11	11	5	0	2	18	2	0	5	1	6	11	45	15	0	0	28	1	4	34	36	17	96	2
ASV153	Bacteria	Verrucomicrobia	Verrucomicrobiae	Verrucomicrobiales	Akkermansiaceae	Akkermansia	NA	14	24	15	8	8	23	4	0	7	21	15	0	11	20	11	0	8	10	24	7	12	22	16	4	11	10	10	9	9	27	17	0	9	19	22	7	4	7	11	6	3	17
ASV154	Bacteria	Verrucomicrobia	Verrucomicrobiae	Verrucomicrobiales	Akkermansiaceae	Akkermansia	NA	9	23	18	6	12	28	8	0	7	25	12	1	11	11	15	0	8	13	26	3	9	21	11	1	11	19	7	16	7	27	13	4	2	16	23	10	4	25	10	3	1	15
ASV155	Bacteria	Verrucomicrobia	Verrucomicrobiae	Verrucomicrobiales	Akkermansiaceae	Akkermansia	NA	11	29	5	13	9	24	11	0	5	32	17	1	10	26	13	0	8	9	30	6	15	22	12	5	10	9	6	11	10	16	16	1	6	13	21	6	1	19	8	1	6	20
ASV156	Bacteria	Verrucomicrobia	Verrucomicrobiae	Verrucomicrobiales	Akkermansiaceae	Akkermansia	NA	3	20	13	15	15	21	7	0	6	22	11	0	15	15	10	0	9	4	26	5	14	24	13	2	10	21	11	12	12	22	14	5	5	9	24	4	9	16	13	1	1	22
ASV158	Bacteria	Firmicutes	Clostridia	Clostridiales	Ruminococcaceae	Oscillibacter	NA	79	0	0	0	14	0	19	0	27	0	0	0	28	0	20	11	11	0	0	0	7	0	0	2	51	0	10	2	49	0	17	14	9	0	28	14	18	0	1	19	7	0
ASV159	Bacteria	Verrucomicrobia	Verrucomicrobiae	Verrucomicrobiales	Akkermansiaceae	Akkermansia	NA	12	14	16	12	6	18	5	0	8	21	12	1	13	18	15	0	8	16	23	7	11	30	19	2	18	21	12	8	13	26	12	1	9	11	25	7	10	22	11	1	3	11
ASV160	Bacteria	Proteobacteria	Gammaproteobacteria	Enterobacteriales	Enterobacteriaceae	Escherichia/Shigella	NA	0	70	0	0	0	10	0	0	0	6	0	0	0	41	0	0	0	198	0	0	0	9	3	0	0	3	0	0	0	0	1	0	0	0	0	0	0	0	0	0	0	17
ASV161	Bacteria	Verrucomicrobia	Verrucomicrobiae	Verrucomicrobiales	Akkermansiaceae	Akkermansia	NA	2	18	9	7	5	31	8	0	4	28	13	1	22	21	11	0	7	9	27	7	11	23	13	3	9	18	12	16	9	22	10	2	3	16	26	5	4	17	13	0	3	11
ASV162	Bacteria	Verrucomicrobia	Verrucomicrobiae	Verrucomicrobiales	Akkermansiaceae	Akkermansia	NA	5	25	15	9	13	19	9	0	4	33	16	1	10	16	11	0	6	10	29	15	14	23	14	3	10	17	10	14	16	19	15	0	10	16	15	5	2	18	17	0	1	17
ASV163	Bacteria	Firmicutes	Clostridia	Clostridiales	Lachnospiraceae	Lachnospiraceae_NK4A136_group	NA	35	0	0	9	39	0	0	0	9	0	0	16	61	0	49	0	0	0	0	32	47	0	18	0	2	0	28	0	31	0	0	2	0	0	0	0	45	0	59	35	7	0
ASV164	Bacteria	Verrucomicrobia	Verrucomicrobiae	Verrucomicrobiales	Akkermansiaceae	Akkermansia	NA	8	25	15	13	11	17	3	0	5	28	9	2	12	22	5	0	11	14	26	4	12	28	8	4	15	14	11	11	13	20	15	3	13	7	17	4	7	19	16	0	3	16
ASV165	Bacteria	Verrucomicrobia	Verrucomicrobiae	Verrucomicrobiales	Akkermansiaceae	Akkermansia	NA	10	17	10	17	10	13	4	0	11	22	10	0	14	18	10	0	6	11	26	5	13	18	11	3	10	11	11	15	13	16	20	0	6	11	19	4	5	15	8	3	5	17
ASV166	Bacteria	Firmicutes	Clostridia	Clostridiales	Lachnospiraceae	Lachnoclostridium	NA	2	0	0	0	22	0	24	0	7	0	0	0	12	0	0	0	0	0	0	0	20	0	2	0	2	0	0	0	35	0	0	6	27	0	0	0	31	3	0	0	64	0
ASV167	Bacteria	Firmicutes	Clostridia	Clostridiales	Peptococcaceae	NA	NA	1	0	0	25	4	0	0	2	0	0	0	27	0	0	0	33	2	0	0	36	0	0	0	17	0	0	35	0	0	0	10	32	0	0	0	0	0	0	19	34	25	0
ASV168	Bacteria	Firmicutes	Clostridia	Clostridiales	Lachnospiraceae	GCA-900066575	NA	15	0	1	11	16	0	9	12	19	0	0	13	14	0	9	8	17	1	0	27	15	0	4	19	26	0	35	5	15	0	0	14	37	0	13	8	33	0	15	45	12	0
ASV169	Bacteria	Verrucomicrobia	Verrucomicrobiae	Verrucomicrobiales	Akkermansiaceae	Akkermansia	NA	9	29	11	12	11	27	2	0	4	20	18	1	10	19	8	0	9	8	28	5	12	24	9	2	9	19	9	16	13	17	17	2	2	12	20	15	5	16	16	0	5	14
ASV170	Bacteria	Firmicutes	Clostridia	Clostridiales	Lachnospiraceae	Lachnospiraceae_NK4A136_group	NA	1	0	0	0	115	0	2	0	97	1	0	34	8	0	33	2	2	0	0	2	1	0	43	0	7	4	0	12	0	1	1	0	0	0	29	74	0	5	45	0	6	0
ASV171	Bacteria	Verrucomicrobia	Verrucomicrobiae	Verrucomicrobiales	Akkermansiaceae	Akkermansia	NA	5	22	18	9	6	22	8	0	7	20	11	3	13	18	9	0	8	14	25	4	9	24	15	4	8	16	6	7	11	16	18	1	4	11	9	5	6	16	11	3	6	9
ASV172	Bacteria	Verrucomicrobia	Verrucomicrobiae	Verrucomicrobiales	Akkermansiaceae	Akkermansia	NA	8	18	10	10	13	19	4	0	4	21	14	2	14	26	10	0	6	9	17	4	16	21	14	3	8	19	13	11	7	23	14	3	6	13	14	5	1	16	11	0	2	13
ASV173	Bacteria	Verrucomicrobia	Verrucomicrobiae	Verrucomicrobiales	Akkermansiaceae	Akkermansia	NA	7	23	15	11	8	14	6	0	3	14	14	4	17	27	10	0	8	12	27	3	13	22	12	4	10	9	8	12	8	20	17	0	2	8	11	2	0	13	23	3	3	15
ASV174	Bacteria	Verrucomicrobia	Verrucomicrobiae	Verrucomicrobiales	Akkermansiaceae	Akkermansia	NA	11	21	11	12	7	19	12	0	3	31	13	1	17	13	9	0	6	5	20	3	14	20	21	2	12	9	5	19	8	21	9	1	7	8	18	4	0	11	11	2	1	18
ASV175	Bacteria	Verrucomicrobia	Verrucomicrobiae	Verrucomicrobiales	Akkermansiaceae	Akkermansia	NA	9	26	14	5	9	23	8	0	5	20	14	1	13	16	10	0	10	11	25	4	9	35	8	3	16	16	9	11	10	22	16	0	5	5	16	5	4	11	7	0	5	10
ASV176	Bacteria	Verrucomicrobia	Verrucomicrobiae	Verrucomicrobiales	Akkermansiaceae	Akkermansia	NA	10	17	9	6	14	16	8	0	6	20	11	4	6	19	9	0	8	12	26	0	12	15	5	2	13	18	10	15	11	16	11	0	5	16	21	4	1	21	7	0	3	8
ASV177	Bacteria	Firmicutes	Clostridia	Clostridiales	Lachnospiraceae	Lachnoclostridium	NA	60	0	2	0	94	0	0	0	17	0	0	0	59	0	0	0	53	0	0	0	9	0	0	0	0	0	0	0	2	0	1	0	56	0	0	0	10	0	0	0	0	0
ASV178	Bacteria	Verrucomicrobia	Verrucomicrobiae	Verrucomicrobiales	Akkermansiaceae	Akkermansia	NA	3	15	15	10	4	16	2	0	7	25	24	1	13	13	4	0	4	8	20	5	9	25	9	4	7	9	12	9	13	15	15	2	5	11	12	6	4	22	9	0	4	17
ASV179	Bacteria	Verrucomicrobia	Verrucomicrobiae	Verrucomicrobiales	Akkermansiaceae	Akkermansia	NA	5	25	20	7	11	13	8	0	4	22	15	0	15	14	11	0	5	9	21	3	15	20	9	2	10	15	12	12	15	13	19	1	3	11	18	8	4	12	7	1	5	20
ASV180	Bacteria	Verrucomicrobia	Verrucomicrobiae	Verrucomicrobiales	Akkermansiaceae	Akkermansia	NA	5	17	12	10	8	23	8	0	2	23	17	3	9	11	12	0	6	12	25	9	9	11	10	2	10	16	5	13	8	16	19	3	6	11	12	7	10	13	12	0	4	11
ASV181	Bacteria	Firmicutes	Clostridia	Clostridiales	Lachnospiraceae	NA	NA	33	0	3	6	4	0	44	25	1	0	5	7	17	0	10	2	24	0	3	4	27	0	2	31	14	0	30	2	18	28	30	41	4	0	1	0	68	1	16	74	12	0
ASV182	Bacteria	Verrucomicrobia	Verrucomicrobiae	Verrucomicrobiales	Akkermansiaceae	Akkermansia	NA	8	23	15	11	8	22	5	0	5	17	11	0	13	23	7	0	7	7	29	4	6	15	8	3	11	21	6	8	8	17	12	0	7	10	13	2	7	14	9	0	5	18
ASV184	Bacteria	Verrucomicrobia	Verrucomicrobiae	Verrucomicrobiales	Akkermansiaceae	Akkermansia	NA	7	22	21	11	4	23	3	0	1	23	18	3	6	20	6	0	5	4	21	4	6	13	8	1	15	11	5	11	12	24	20	0	3	9	14	8	5	15	12	1	10	16
ASV185	Bacteria	Firmicutes	Clostridia	Clostridiales	Lachnospiraceae	Lachnoclostridium	NA	21	0	15	30	45	0	0	6	32	0	18	23	16	0	0	5	26	0	8	12	7	0	0	9	27	0	8	0	3	0	9	34	27	0	30	0	34	0	2	40	13	0
ASV186	Bacteria	Firmicutes	Clostridia	Clostridiales	Ruminococcaceae	Ruminococcaceae_UCG-005	NA	27	0	19	0	13	0	0	0	31	0	0	0	24	0	0	0	40	0	0	0	24	0	0	0	131	0	0	14	15	0	0	19	96	0	0	7	3	0	0	5	43	0
ASV187	Bacteria	Verrucomicrobia	Verrucomicrobiae	Verrucomicrobiales	Akkermansiaceae	Akkermansia	NA	10	24	14	7	7	12	5	0	5	21	6	0	12	17	7	0	3	10	20	7	7	25	9	2	10	16	6	12	9	15	15	2	6	15	20	6	2	12	9	0	4	16
ASV188	Bacteria	Verrucomicrobia	Verrucomicrobiae	Verrucomicrobiales	Akkermansiaceae	Akkermansia	NA	13	30	12	5	6	21	4	0	2	17	14	3	11	12	14	0	5	13	16	7	11	27	9	3	6	16	5	15	7	25	12	3	6	10	17	5	5	16	12	0	1	16
ASV189	Bacteria	Verrucomicrobia	Verrucomicrobiae	Verrucomicrobiales	Akkermansiaceae	Akkermansia	NA	4	35	13	6	7	10	3	0	3	20	13	2	7	15	6	0	3	6	19	6	10	16	14	1	13	16	8	15	6	26	19	2	3	10	10	4	4	15	10	3	5	16
ASV190	Bacteria	Verrucomicrobia	Verrucomicrobiae	Verrucomicrobiales	Akkermansiaceae	Akkermansia	NA	8	17	12	8	13	26	7	0	8	16	23	0	11	19	9	0	8	10	15	4	12	15	17	1	7	12	7	9	12	19	14	4	6	9	21	5	3	19	7	0	3	15
ASV191	Bacteria	Bacteroidetes	Bacteroidia	Bacteroidales	Tannerellaceae	Parabacteroides	NA	0	1	0	0	1	0	0	0	0	0	1	0	0	0	4	163	0	1	0	0	49	0	0	5	0	1	0	6	0	1	1	8	0	1	0	5	1	3	109	1	1	0
ASV192	Bacteria	Firmicutes	Erysipelotrichia	Erysipelotrichales	Erysipelotrichaceae	NA	NA	0	18	0	4	31	26	41	7	26	20	3	8	15	4	23	15	0	23	1	11	5	8	29	7	0	8	11	0	35	10	23	6	0	21	13	0	27	11	3	2	0	34
ASV193	Bacteria	Firmicutes	Clostridia	Clostridiales	Lachnospiraceae	Lachnoclostridium	NA	5	0	0	0	24	0	0	2	0	0	0	1	60	0	0	0	20	0	0	0	24	0	0	3	10	0	0	2	27	0	17	5	284	0	0	15	37	0	12	0	12	0
ASV194	Bacteria	Firmicutes	Clostridia	Clostridiales	Ruminococcaceae	Ruminococcaceae_UCG-010	NA	24	0	6	0	4	0	0	19	12	0	2	0	25	0	0	38	12	0	2	0	23	0	0	23	17	0	0	20	31	0	6	9	5	0	0	18	25	0	17	17	20	0
ASV195	Bacteria	Firmicutes	Clostridia	Clostridiales	Lachnospiraceae	A2	NA	0	0	0	24	30	0	21	0	77	0	0	30	140	0	5	0	48	0	0	28	28	0	5	0	68	0	27	40	28	0	0	20	280	0	16	59	0	0	0	2	6	0
ASV196	Bacteria	Verrucomicrobia	Verrucomicrobiae	Verrucomicrobiales	Akkermansiaceae	Akkermansia	NA	7	31	11	9	2	15	3	0	3	15	9	1	12	16	7	0	7	8	10	1	11	13	15	6	7	8	3	9	1	21	13	1	4	9	14	3	3	18	10	4	4	10
ASV197	Bacteria	Firmicutes	Clostridia	Clostridiales	Ruminococcaceae	Caproiciproducens	NA	22	0	3	0	0	0	30	0	7	0	0	3	20	0	8	14	25	0	7	0	0	0	11	4	14	0	0	8	0	17	5	20	0	0	11	10	0	3	8	18	0	0
ASV198	Bacteria	Firmicutes	Clostridia	Clostridiales	Lachnospiraceae	NA	NA	11	0	14	0	24	0	25	2	14	0	0	0	16	0	25	0	9	0	0	0	8	0	0	0	17	0	0	1	11	8	52	17	18	0	0	2	15	0	18	31	15	0
ASV199	Bacteria	Verrucomicrobia	Verrucomicrobiae	Verrucomicrobiales	Akkermansiaceae	Akkermansia	NA	8	13	11	5	7	14	10	0	7	14	12	0	10	9	12	0	9	6	11	6	9	15	7	1	9	10	3	12	3	21	12	1	8	12	22	4	8	12	11	2	5	14
ASV200	Bacteria	Firmicutes	Clostridia	Clostridiales	Lachnospiraceae	NA	NA	0	0	0	0	42	0	124	0	0	0	0	0	35	0	72	0	1	0	0	0	0	0	12	0	11	0	0	2	0	0	0	0	8	0	0	38	13	0	0	0	4	0
ASV201	Bacteria	Firmicutes	Clostridia	Clostridiales	Ruminococcaceae	NA	NA	8	0	0	5	16	0	0	0	51	0	0	3	29	0	2	5	7	0	0	11	8	0	0	0	2	0	0	11	3	0	1	0	0	0	0	15	22	3	0	2	9	0
ASV202	Bacteria	Verrucomicrobia	Verrucomicrobiae	Verrucomicrobiales	Akkermansiaceae	Akkermansia	NA	3	13	11	6	7	20	1	0	5	20	8	2	9	8	9	0	7	3	20	6	13	17	8	4	7	13	9	9	8	14	16	1	7	7	19	11	3	11	6	1	1	12
ASV203	Bacteria	Firmicutes	Clostridia	Clostridiales	Lachnospiraceae	GCA-900066575	NA	20	0	10	9	31	0	12	0	7	0	3	17	10	0	17	0	8	0	0	18	17	0	8	0	10	0	0	25	19	4	0	6	19	0	0	17	33	3	0	26	9	0
ASV204	Bacteria	Firmicutes	Clostridia	Clostridiales	Lachnospiraceae	Acetatifactor	NA	76	0	0	2	2	0	0	0	38	0	0	0	26	0	0	0	32	0	0	0	0	0	0	0	17	0	0	0	0	0	0	0	42	0	0	3	6	0	0	2	4	0
ASV206	Bacteria	Verrucomicrobia	Verrucomicrobiae	Verrucomicrobiales	Akkermansiaceae	Akkermansia	NA	11	19	17	6	5	20	5	0	3	17	10	1	8	7	8	0	6	8	17	3	12	13	8	3	11	7	4	8	8	22	11	3	1	9	20	4	2	11	13	1	2	10
ASV207	Bacteria	Bacteroidetes	Bacteroidia	Bacteroidales	Rikenellaceae	Alistipes	shahii	17	4	3	12	8	22	18	23	7	34	5	10	6	0	26	26	9	0	8	24	16	0	24	19	17	5	20	15	14	2	11	6	35	0	6	38	6	1	20	15	3	0
ASV208	Bacteria	Verrucomicrobia	Verrucomicrobiae	Verrucomicrobiales	Akkermansiaceae	Akkermansia	NA	15	13	10	9	8	20	5	0	3	24	9	1	10	11	10	0	6	13	17	4	7	17	10	1	10	10	5	8	12	15	13	0	4	11	14	5	2	13	15	0	2	11
ASV209	Bacteria	Bacteroidetes	Bacteroidia	Bacteroidales	Bacteroidaceae	Bacteroides	NA	67	7	7	4	5	0	0	4	3	3	4	3	0	0	2	15	21	0	2	3	24	0	5	10	8	17	6	26	3	0	11	2	38	49	0	24	22	0	7	0	37	39
ASV210	Bacteria	Firmicutes	Clostridia	Clostridiales	Ruminococcaceae	NA	NA	1	0	22	0	22	0	22	2	44	0	10	0	27	0	0	0	11	0	0	0	5	0	0	9	19	0	0	1	1	0	14	4	0	0	0	1	13	0	25	0	15	0
ASV211	Bacteria	Verrucomicrobia	Verrucomicrobiae	Verrucomicrobiales	Akkermansiaceae	Akkermansia	NA	11	14	11	6	6	23	8	0	5	27	9	1	15	10	13	0	3	5	16	2	6	12	8	1	9	17	7	10	13	17	10	0	4	5	10	1	1	10	4	0	3	11
ASV212	Bacteria	Verrucomicrobia	Verrucomicrobiae	Verrucomicrobiales	Akkermansiaceae	Akkermansia	NA	8	16	9	7	6	8	4	0	5	20	15	0	10	11	8	0	5	8	15	5	11	7	4	0	11	5	11	8	11	19	16	0	3	9	11	4	2	15	9	1	3	14
ASV213	Bacteria	Firmicutes	Clostridia	Clostridiales	Lachnospiraceae	Lachnoclostridium	NA	10	0	0	36	17	0	0	0	7	0	0	11	0	0	2	0	23	3	5	27	4	0	2	4	26	0	9	3	9	13	2	5	14	0	4	2	17	0	2	0	0	0
ASV215	Bacteria	Firmicutes	Clostridia	Clostridiales	Ruminococcaceae	Anaerotruncus	colihominis	5	0	11	7	19	0	2	20	10	0	5	16	17	0	3	27	7	0	6	8	13	0	8	10	19	0	16	12	12	0	8	0	14	0	7	14	19	0	19	1	3	0
ASV216	Bacteria	Verrucomicrobia	Verrucomicrobiae	Verrucomicrobiales	Akkermansiaceae	Akkermansia	NA	8	10	11	5	2	17	5	0	2	14	10	1	9	15	10	0	2	10	15	4	10	19	10	3	12	9	3	10	10	17	12	1	3	7	14	3	0	8	3	0	2	13
ASV217	Bacteria	Firmicutes	Clostridia	Clostridiales	Lachnospiraceae	NA	NA	6	0	3	4	24	0	0	0	13	0	3	13	0	0	0	0	14	0	1	19	22	0	0	0	18	0	5	42	9	0	0	0	3	0	2	16	10	0	0	4	2	0
ASV218	Bacteria	Firmicutes	Clostridia	Clostridiales	Ruminococcaceae	Ruminiclostridium_9	NA	6	0	0	1	13	0	0	0	7	0	0	26	6	0	0	0	3	0	0	56	5	0	0	0	27	0	6	0	2	1	0	1	9	0	9	0	7	0	0	1	3	0
ASV219	Bacteria	Verrucomicrobia	Verrucomicrobiae	Verrucomicrobiales	Akkermansiaceae	Akkermansia	NA	6	25	6	10	5	15	6	0	4	21	6	0	8	14	4	0	1	8	19	5	11	10	6	1	9	10	4	7	13	18	11	0	3	8	16	3	1	15	4	2	7	17
ASV220	Bacteria	Bacteroidetes	Bacteroidia	Bacteroidales	Tannerellaceae	Parabacteroides	NA	2	5	4	10	8	14	16	7	2	0	3	12	6	0	27	3	4	6	1	3	4	3	21	21	0	10	5	21	5	2	9	24	0	1	4	3	17	2	7	21	207	3
ASV221	Bacteria	Bacteroidetes	Bacteroidia	Bacteroidales	Tannerellaceae	Parabacteroides	NA	1	0	0	7	2	2	10	269	1	0	2	13	1	0	8	0	0	0	0	0	73	1	1	3	0	3	35	7	0	2	252	6	0	0	1	3	3	0	19	16	3	118
ASV222	Bacteria	Firmicutes	Clostridia	Clostridiales	Lachnospiraceae	Lachnospiraceae_NK4A136_group	NA	5	0	7	10	29	0	7	5	0	0	0	15	11	0	13	29	3	0	0	16	5	0	5	32	5	0	15	0	14	5	41	40	0	0	0	0	36	4	25	56	13	0
ASV223	Bacteria	Verrucomicrobia	Verrucomicrobiae	Verrucomicrobiales	Akkermansiaceae	Akkermansia	NA	6	10	12	10	11	16	2	0	9	15	10	2	5	15	2	0	4	5	23	5	6	16	8	1	10	13	10	6	12	14	8	0	8	10	11	5	4	20	2	0	5	6
ASV224	Bacteria	Firmicutes	Clostridia	Clostridiales	Lachnospiraceae	NA	NA	4	0	0	28	10	0	5	42	1	0	0	10	3	0	0	43	5	0	0	23	6	0	0	43	4	0	13	11	11	0	3	48	8	0	0	35	22	0	13	102	36	0
ASV225	Bacteria	Firmicutes	Clostridia	Clostridiales	Ruminococcaceae	Ruminococcaceae_UCG-014	NA	8	0	0	6	37	0	0	0	38	0	0	0	29	0	0	4	12	0	0	25	93	0	0	0	102	0	0	0	37	0	0	0	52	0	0	0	78	0	0	0	69	0
ASV226	Bacteria	Firmicutes	Clostridia	Clostridiales	Ruminococcaceae	NA	NA	19	0	9	7	16	0	9	5	10	0	7	4	15	0	26	12	22	0	7	11	30	0	21	11	12	0	26	10	8	6	23	3	11	0	8	12	17	10	25	15	11	0
ASV227	Bacteria	Verrucomicrobia	Verrucomicrobiae	Verrucomicrobiales	Akkermansiaceae	Akkermansia	NA	7	19	10	8	7	14	5	0	3	14	12	1	9	8	7	0	7	8	20	9	11	20	10	2	8	9	7	9	7	19	12	1	3	12	13	2	3	13	8	1	2	14
ASV228	Bacteria	Bacteroidetes	Bacteroidia	Bacteroidales	Tannerellaceae	Parabacteroides	NA	7	2	1	11	11	15	32	12	3	0	3	14	5	0	27	7	1	5	1	4	5	4	15	16	0	20	10	19	11	7	5	21	0	4	4	10	11	2	6	24	335	11
ASV229	Bacteria	Firmicutes	Clostridia	Clostridiales	Lachnospiraceae	GCA-900066575	NA	28	0	0	7	22	0	8	9	34	0	0	1	13	0	6	17	27	0	5	9	44	0	3	16	17	0	7	10	36	0	0	0	42	0	4	0	19	0	0	0	16	0
ASV230	Bacteria	Firmicutes	Clostridia	Clostridiales	Ruminococcaceae	Oscillibacter	NA	0	0	0	23	2	0	0	0	0	0	0	28	24	0	0	0	5	0	0	51	6	0	2	0	0	0	72	0	0	0	0	0	4	0	13	0	0	0	0	0	0	0
ASV231	Bacteria	Firmicutes	Clostridia	Clostridiales	Ruminococcaceae	Intestinimonas	butyriciproducens	1	0	28	0	0	0	26	0	7	0	39	7	4	0	32	0	0	0	4	8	0	0	24	5	0	3	14	0	0	36	1	0	0	14	31	0	3	45	13	6	0	0
ASV232	Bacteria	Firmicutes	Clostridia	Clostridiales	Lachnospiraceae	Lachnoclostridium	NA	35	0	0	33	18	0	15	7	4	0	0	17	30	0	33	11	3	0	0	8	10	0	17	8	19	0	20	18	25	15	22	4	29	0	27	20	34	0	6	12	23	0
ASV233	Bacteria	Firmicutes	Clostridia	Clostridiales	Ruminococcaceae	NA	NA	26	0	13	7	24	0	3	0	2	0	11	15	34	0	12	5	28	0	4	17	15	0	3	2	2	0	0	1	16	8	6	26	1	0	3	8	45	0	8	26	55	0
ASV234	Bacteria	Verrucomicrobia	Verrucomicrobiae	Verrucomicrobiales	Akkermansiaceae	Akkermansia	NA	7	22	2	7	5	22	5	0	5	19	10	1	9	17	9	0	7	6	15	5	10	15	18	2	6	12	6	7	8	15	14	1	6	11	9	5	3	5	7	1	5	11
ASV235	Bacteria	Verrucomicrobia	Verrucomicrobiae	Verrucomicrobiales	Akkermansiaceae	Akkermansia	NA	8	20	9	10	5	19	4	0	5	14	12	0	9	13	3	0	10	7	17	3	8	12	8	0	12	17	6	8	7	23	11	0	3	6	11	7	4	14	6	0	3	11
ASV236	Bacteria	Firmicutes	Clostridia	Clostridiales	Lachnospiraceae	Acetatifactor	NA	11	0	0	0	5	0	0	0	0	0	0	0	1	0	0	0	3	0	0	0	0	0	0	0	9	0	0	2	3	0	0	0	45	0	0	4	17	0	0	5	7	0
ASV237	Bacteria	Firmicutes	Clostridia	Clostridiales	Lachnospiraceae	Lachnospiraceae_UCG-006	NA	9	0	20	2	4	0	16	0	21	0	15	0	4	0	43	8	15	0	20	3	17	0	34	0	19	0	15	0	26	12	48	10	28	0	10	0	18	15	10	12	13	0
ASV238	Bacteria	Firmicutes	Erysipelotrichia	Erysipelotrichales	Erysipelotrichaceae	Faecalitalea	cylindroides	0	4	21	0	0	0	0	0	0	33	13	0	0	0	0	0	0	23	21	0	0	0	0	0	0	10	0	48	0	0	0	0	0	24	0	42	0	0	0	0	0	31
ASV239	Bacteria	Verrucomicrobia	Verrucomicrobiae	Verrucomicrobiales	Akkermansiaceae	Akkermansia	NA	4	17	11	2	6	4	2	0	4	18	9	2	4	13	11	0	5	5	16	6	9	15	9	2	7	10	6	4	14	11	11	0	13	3	13	5	6	14	5	1	9	7
ASV240	Bacteria	Firmicutes	Clostridia	Clostridiales	Lachnospiraceae	Lachnoclostridium	NA	5	0	0	2	7	0	0	0	20	0	0	0	18	0	0	0	14	0	0	0	11	0	0	0	44	0	1	0	26	0	0	0	13	0	7	2	16	0	0	0	0	0
ASV241	Bacteria	Verrucomicrobia	Verrucomicrobiae	Verrucomicrobiales	Akkermansiaceae	Akkermansia	NA	8	22	11	7	7	14	5	0	7	18	8	0	19	8	14	0	6	9	10	2	7	12	4	1	10	3	7	8	5	10	11	0	4	13	12	1	4	8	11	0	6	9
ASV242	Bacteria	Firmicutes	Clostridia	Clostridiales	Lachnospiraceae	GCA-900066575	NA	16	0	7	0	54	0	13	0	15	0	0	0	36	0	16	0	10	0	0	0	11	0	6	0	25	0	0	3	22	0	0	0	52	0	0	7	15	0	0	0	48	0
ASV243	Bacteria	Bacteroidetes	Bacteroidia	Bacteroidales	Tannerellaceae	Parabacteroides	NA	0	1	0	0	0	0	1	0	0	0	1	0	0	0	1	0	0	0	0	0	0	0	1	0	0	2	0	312	0	0	1	2	0	0	0	0	0	1	0	2	0	0
ASV244	Bacteria	Firmicutes	Clostridia	Clostridiales	Christensenellaceae	NA	NA	14	0	2	11	7	0	14	3	7	0	2	1	13	0	6	8	10	0	1	15	18	0	10	26	24	0	7	11	25	5	8	9	26	0	6	11	10	2	6	17	8	0
ASV245	Bacteria	Verrucomicrobia	Verrucomicrobiae	Verrucomicrobiales	Akkermansiaceae	Akkermansia	NA	5	19	10	9	1	12	2	0	3	9	6	0	8	11	11	0	4	6	13	5	8	13	9	3	7	12	4	11	13	14	16	2	6	10	15	2	3	12	5	0	5	11
ASV246	Bacteria	Firmicutes	Clostridia	Clostridiales	Lachnospiraceae	GCA-900066575	NA	11	0	0	0	11	0	0	0	15	0	2	0	8	0	0	0	10	0	3	0	12	0	0	6	15	0	2	0	33	0	8	0	39	0	0	2	54	0	11	0	19	0
ASV247	Bacteria	Firmicutes	Clostridia	Clostridiales	Ruminococcaceae	Anaerotruncus	NA	24	0	11	0	34	0	5	4	14	1	9	6	34	0	3	13	24	0	0	3	16	0	5	4	18	0	0	6	16	0	7	16	31	0	1	4	20	0	6	9	24	0
ASV248	Bacteria	Firmicutes	Clostridia	Clostridiales	Ruminococcaceae	Harryflintia	NA	9	0	9	7	13	0	0	0	29	0	1	6	20	0	0	10	19	0	0	0	28	0	0	5	25	0	0	0	21	0	0	0	43	0	19	5	35	0	6	0	17	0
ASV249	Bacteria	Verrucomicrobia	Verrucomicrobiae	Verrucomicrobiales	Akkermansiaceae	Akkermansia	NA	8	12	3	5	8	17	2	0	4	13	9	1	6	12	6	0	4	6	19	6	6	15	6	3	11	14	9	8	7	11	12	1	5	7	16	1	2	9	7	0	3	2
ASV250	Bacteria	Firmicutes	Bacilli	Lactobacillales	Lactobacillaceae	Lactobacillus	NA	0	0	0	5	0	0	13	3	0	0	0	2	5	0	2	4	0	0	0	10	2	0	17	4	0	3	3	6	45	0	2	2	17	0	0	20	3	0	2	0	32	0
ASV251	Bacteria	Verrucomicrobia	Verrucomicrobiae	Verrucomicrobiales	Akkermansiaceae	Akkermansia	NA	6	19	11	9	4	15	1	0	3	23	10	2	6	9	5	0	9	8	17	3	12	18	11	2	9	13	3	5	5	15	14	0	9	15	11	1	1	8	6	0	3	15
ASV252	Bacteria	Verrucomicrobia	Verrucomicrobiae	Verrucomicrobiales	Akkermansiaceae	Akkermansia	NA	9	8	9	3	4	17	3	0	1	9	9	1	7	11	9	0	2	10	22	3	6	18	6	2	7	12	4	11	7	12	8	2	3	10	18	4	7	9	3	1	4	3
ASV253	Bacteria	Verrucomicrobia	Verrucomicrobiae	Verrucomicrobiales	Akkermansiaceae	Akkermansia	NA	6	19	8	6	5	18	1	0	2	15	6	1	7	11	7	0	0	10	10	1	4	6	4	2	6	11	5	3	8	17	4	0	4	7	16	3	4	13	6	1	1	12
ASV254	Bacteria	Verrucomicrobia	Verrucomicrobiae	Verrucomicrobiales	Akkermansiaceae	Akkermansia	NA	8	18	9	8	4	22	6	0	3	19	6	0	11	12	7	0	6	1	12	4	8	15	7	2	8	10	5	6	6	10	6	0	2	8	13	5	2	7	7	0	1	7
ASV256	Bacteria	Verrucomicrobia	Verrucomicrobiae	Verrucomicrobiales	Akkermansiaceae	Akkermansia	NA	4	24	8	6	5	15	1	0	3	14	7	0	8	8	6	0	4	7	14	3	8	12	6	4	6	13	8	9	4	12	7	1	4	12	9	4	4	15	5	0	3	3
ASV257	Bacteria	Verrucomicrobia	Verrucomicrobiae	Verrucomicrobiales	Akkermansiaceae	Akkermansia	NA	2	18	6	7	9	21	7	0	2	20	11	0	8	8	9	0	4	7	16	4	11	21	9	5	13	10	1	9	5	16	11	0	2	3	12	1	2	11	8	1	4	9
ASV258	Bacteria	Firmicutes	Clostridia	Clostridiales	Ruminococcaceae	GCA-900066225	NA	39	0	0	1	48	0	0	0	45	0	0	11	23	0	0	0	31	0	0	2	0	0	0	0	19	0	20	0	7	0	0	15	39	0	11	0	6	0	0	7	19	0
ASV259	Bacteria	Verrucomicrobia	Verrucomicrobiae	Verrucomicrobiales	Akkermansiaceae	Akkermansia	NA	6	15	6	5	6	16	4	0	6	9	9	0	10	13	6	0	4	7	14	5	6	15	10	4	8	12	4	8	11	10	11	1	4	8	12	5	2	9	5	1	3	13
ASV260	Bacteria	Firmicutes	Clostridia	Clostridiales	Ruminococcaceae	Intestinimonas	NA	23	0	19	9	4	0	0	0	14	0	13	4	37	0	3	8	22	0	0	15	29	0	7	0	30	0	10	16	32	1	1	0	13	0	7	9	29	2	5	0	11	0
ASV261	Bacteria	Verrucomicrobia	Verrucomicrobiae	Verrucomicrobiales	Akkermansiaceae	Akkermansia	NA	3	17	4	4	5	16	1	0	5	15	12	1	8	4	4	0	2	8	14	4	3	20	11	1	8	2	5	10	4	18	11	2	4	4	10	2	3	9	5	0	3	8
ASV262	Bacteria	Firmicutes	Clostridia	Clostridiales	Lachnospiraceae	Lachnospiraceae_NK4A136_group	bacterium	18	0	5	8	1	0	8	0	0	0	9	10	15	0	13	0	13	0	0	23	19	0	0	0	27	0	8	0	7	5	0	0	28	0	1	0	2	2	0	0	5	0
ASV263	Bacteria	Firmicutes	Clostridia	Clostridiales	Lachnospiraceae	Marvinbryantia	NA	23	0	3	8	24	0	8	2	27	0	0	5	22	0	8	3	22	0	8	6	15	0	14	26	39	0	9	9	39	4	6	10	30	10	5	15	18	7	7	9	12	0
ASV264	Bacteria	Bacteroidetes	Bacteroidia	Bacteroidales	Tannerellaceae	Parabacteroides	NA	1	5	4	0	4	9	2	1	43	0	3	3	1	0	13	2	0	1	0	1	4	2	7	7	0	6	211	12	189	1	4	8	0	0	2	2	4	0	1	19	2	1
ASV265	Bacteria	Verrucomicrobia	Verrucomicrobiae	Verrucomicrobiales	Akkermansiaceae	Akkermansia	NA	2	20	5	8	2	11	1	0	2	14	8	0	8	8	4	0	3	5	11	4	10	12	9	3	3	13	5	6	7	16	6	1	7	6	7	6	1	10	9	0	4	7
ASV266	Bacteria	Verrucomicrobia	Verrucomicrobiae	Verrucomicrobiales	Akkermansiaceae	Akkermansia	NA	6	14	6	3	9	17	4	0	1	18	5	2	10	8	6	0	4	12	10	2	10	23	3	0	7	7	7	4	10	14	12	0	2	9	10	3	3	6	6	0	5	15
ASV267	Bacteria	Bacteroidetes	Bacteroidia	Bacteroidales	Tannerellaceae	Parabacteroides	NA	0	0	81	3	1	7	6	3	0	0	3	5	0	0	12	2	1	0	1	1	2	0	5	0	4	5	4	1	0	35	93	2	0	0	1	1	5	0	0	5	1	0
ASV268	Bacteria	Firmicutes	Clostridia	Clostridiales	Ruminococcaceae	Ruminiclostridium_9	NA	0	0	0	1	2	0	23	11	11	15	28	6	3	0	13	0	10	0	4	2	15	0	9	16	7	0	3	17	0	31	0	1	10	0	13	8	0	41	0	0	4	19
ASV270	Bacteria	Bacteroidetes	Bacteroidia	Bacteroidales	Tannerellaceae	Parabacteroides	NA	2	7	7	7	10	6	21	12	1	0	3	9	2	0	33	3	8	5	3	2	12	2	20	15	0	13	3	23	7	9	6	31	0	7	5	11	10	8	7	27	13	9
ASV271	Bacteria	Bacteroidetes	Bacteroidia	Bacteroidales	Tannerellaceae	Parabacteroides	NA	0	1	2	1	6	4	13	1	0	0	1	2	4	0	14	108	0	3	0	3	6	73	4	11	0	6	3	11	1	5	2	10	76	0	1	3	6	1	4	9	6	5
ASV272	Bacteria	Bacteroidetes	Bacteroidia	Bacteroidales	Bacteroidaceae	Bacteroides	NA	11	0	0	4	3	0	7	13	9	0	0	2	8	0	1	26	17	0	5	14	23	1	14	19	0	0	6	10	12	0	6	9	3	0	7	15	21	5	0	8	28	0
ASV274	Bacteria	Bacteroidetes	Bacteroidia	Bacteroidales	Bacteroidaceae	Bacteroides	NA	0	1	0	0	2	1	0	0	1	0	0	1	0	0	1	3	0	0	0	1	2	0	0	4	0	1	0	0	0	0	0	0	2	1	0	2	1	0	0	2	1	0
ASV275	Bacteria	Verrucomicrobia	Verrucomicrobiae	Verrucomicrobiales	Akkermansiaceae	Akkermansia	NA	2	16	9	6	9	12	4	0	5	9	10	0	10	8	7	0	4	9	15	3	8	12	7	1	5	8	7	10	6	10	15	0	1	8	12	3	4	6	9	0	6	11
ASV276	Bacteria	Verrucomicrobia	Verrucomicrobiae	Verrucomicrobiales	Akkermansiaceae	Akkermansia	NA	4	12	5	4	3	19	1	0	2	19	7	0	5	12	10	0	3	10	9	4	7	16	3	2	6	6	7	7	3	5	7	0	2	10	10	3	2	8	7	2	2	10
ASV277	Bacteria	Verrucomicrobia	Verrucomicrobiae	Verrucomicrobiales	Akkermansiaceae	Akkermansia	NA	5	17	12	7	3	11	4	0	3	8	5	0	7	5	6	0	8	5	20	2	7	9	10	3	4	9	6	9	7	14	6	2	2	4	15	2	3	10	7	0	1	6
ASV278	Bacteria	Firmicutes	Clostridia	Clostridiales	Ruminococcaceae	NA	NA	3	0	3	0	9	0	0	0	4	0	1	4	22	0	0	0	29	0	0	5	24	0	0	0	0	0	1	0	5	0	0	14	4	0	0	3	17	0	0	8	13	0
ASV279	Bacteria	Verrucomicrobia	Verrucomicrobiae	Verrucomicrobiales	Akkermansiaceae	Akkermansia	NA	1	12	9	5	5	6	3	0	8	14	6	2	4	11	4	0	0	2	15	9	3	13	6	0	3	7	11	5	5	8	9	0	12	13	7	6	1	8	4	0	1	3
ASV280	Bacteria	Verrucomicrobia	Verrucomicrobiae	Verrucomicrobiales	Akkermansiaceae	Akkermansia	NA	5	10	6	6	8	10	8	0	3	11	4	0	6	14	10	0	3	7	13	1	5	12	6	2	13	13	8	8	6	2	13	0	0	9	10	3	3	15	8	0	2	15
ASV281	Bacteria	Firmicutes	Clostridia	Clostridiales	Lachnospiraceae	GCA-900066755	NA	3	1	13	2	8	0	27	5	6	20	31	8	9	0	24	8	1	8	20	10	6	0	20	6	1	7	4	4	0	14	15	0	3	37	16	5	0	22	8	11	0	74
ASV282	Bacteria	Verrucomicrobia	Verrucomicrobiae	Verrucomicrobiales	Akkermansiaceae	Akkermansia	NA	1	19	14	3	3	19	1	0	4	9	5	0	5	11	9	0	3	3	9	9	8	20	7	4	5	7	3	6	6	7	8	2	3	6	12	1	4	14	5	0	2	12
ASV283	Bacteria	Firmicutes	Clostridia	Clostridiales	Lachnospiraceae	NA	NA	19	0	2	5	5	0	24	14	3	0	5	2	6	0	3	4	21	0	3	9	13	0	5	15	6	0	26	0	12	8	19	33	2	0	0	1	33	1	13	42	9	0
ASV284	Bacteria	Verrucomicrobia	Verrucomicrobiae	Verrucomicrobiales	Akkermansiaceae	Akkermansia	NA	9	10	10	5	3	6	4	0	4	16	6	0	4	8	4	0	7	3	26	9	3	9	7	0	5	7	15	4	14	7	12	0	11	5	10	1	2	7	3	1	2	6
ASV285	Bacteria	Firmicutes	Clostridia	Clostridiales	Peptococcaceae	NA	NA	30	0	0	0	26	0	19	0	39	0	0	0	29	0	19	0	27	0	0	0	25	0	10	0	35	0	0	9	22	8	0	0	37	0	0	17	27	0	0	0	28	0
ASV286	Bacteria	Firmicutes	Clostridia	Clostridiales	Ruminococcaceae	Ruminiclostridium_9	NA	0	0	0	4	9	0	64	0	9	0	0	17	24	0	20	0	0	0	0	2	3	0	36	0	26	0	11	7	0	33	0	0	29	0	2	6	8	9	0	0	12	0
ASV287	Bacteria	Firmicutes	Clostridia	Clostridiales	Lachnospiraceae	NA	NA	11	0	0	6	35	0	0	2	11	0	0	19	5	0	0	19	7	0	0	13	22	0	0	25	49	0	5	34	6	0	0	0	56	0	1	46	0	0	5	0	26	0
ASV289	Bacteria	Firmicutes	Clostridia	Clostridiales	Lachnospiraceae	Lachnospiraceae_FCS020_group	NA	6	0	0	0	4	0	0	0	17	0	0	0	14	0	0	0	4	0	0	3	16	0	0	0	6	0	12	0	21	0	9	0	30	0	0	14	10	0	21	0	26	0
ASV290	Bacteria	Firmicutes	Clostridia	Clostridiales	Ruminococcaceae	Ruminococcaceae_UCG-009	NA	27	0	0	6	10	0	0	0	21	0	18	16	13	0	0	0	16	0	2	8	34	0	0	0	36	0	8	0	37	0	0	11	36	0	19	0	13	0	0	0	14	0
ASV291	Bacteria	Bacteroidetes	Bacteroidia	Bacteroidales	Tannerellaceae	Parabacteroides	NA	1	3	0	3	0	9	3	1	0	20	0	4	1	21	7	17	0	20	0	1	0	15	2	1	1	20	5	6	1	1	7	11	2	35	5	4	2	0	3	2	2	0
ASV292	Bacteria	Verrucomicrobia	Verrucomicrobiae	Verrucomicrobiales	Akkermansiaceae	Akkermansia	NA	3	16	3	3	3	7	1	0	4	11	4	0	13	12	6	0	2	8	10	3	9	12	6	4	4	9	3	5	5	13	10	1	2	7	12	4	1	3	5	2	1	10
ASV293	Bacteria	Firmicutes	Clostridia	Clostridiales	Lachnospiraceae	Lachnospiraceae_NK4A136_group	NA	12	0	0	0	25	0	0	0	34	0	0	0	23	0	0	0	4	8	0	0	10	0	0	0	6	0	0	33	0	0	0	0	26	0	0	37	19	0	0	0	23	0
ASV294	Bacteria	Bacteroidetes	Bacteroidia	Bacteroidales	Bacteroidaceae	Bacteroides	NA	1	0	10	5	0	14	9	12	1	3	11	6	5	0	2	17	4	13	29	3	12	0	7	5	2	4	17	7	5	1	2	7	51	5	7	10	16	15	2	11	23	2
ASV295	Bacteria	Firmicutes	Clostridia	Clostridiales	Ruminococcaceae	Ruminiclostridium_5	NA	18	0	6	0	1	0	0	0	9	0	2	0	13	0	0	0	14	0	3	0	10	0	0	0	24	0	0	9	12	0	0	8	16	0	0	9	16	0	0	15	10	0
ASV296	Bacteria	Verrucomicrobia	Verrucomicrobiae	Verrucomicrobiales	Akkermansiaceae	Akkermansia	NA	2	11	16	5	6	7	1	0	12	16	7	2	7	10	6	0	3	0	30	12	2	11	3	0	6	4	11	7	11	9	11	0	10	8	7	2	1	13	3	1	1	8
ASV297	Bacteria	Verrucomicrobia	Verrucomicrobiae	Verrucomicrobiales	Akkermansiaceae	Akkermansia	NA	5	5	11	1	3	12	1	0	5	16	4	2	1	11	1	0	1	2	27	8	9	12	6	5	4	4	6	4	8	10	5	0	9	10	4	4	4	11	2	0	1	4
ASV298	Bacteria	Verrucomicrobia	Verrucomicrobiae	Verrucomicrobiales	Akkermansiaceae	Akkermansia	NA	3	12	12	7	2	17	6	0	3	17	10	0	10	8	9	0	2	6	13	2	10	5	6	2	3	7	3	11	5	11	8	1	3	7	8	6	2	18	5	0	2	12
ASV299	Bacteria	Firmicutes	Clostridia	Clostridiales	Ruminococcaceae	Ruminococcaceae_UCG-014	NA	4	0	0	3	1	0	0	0	8	0	0	9	4	0	0	0	0	0	0	0	13	0	0	0	15	0	54	2	33	0	0	8	6	0	0	10	15	0	0	18	18	0
ASV300	Bacteria	Firmicutes	Clostridia	Clostridiales	Lachnospiraceae	NA	NA	2	0	36	0	1	0	0	0	0	0	0	0	8	0	0	0	0	0	0	0	0	0	0	0	0	0	0	10	0	0	0	0	13	0	0	27	35	0	0	0	67	0
ASV301	Bacteria	Firmicutes	Clostridia	Clostridiales	Ruminococcaceae	Oscillibacter	NA	10	0	7	0	19	0	8	0	16	0	0	0	19	0	6	6	9	0	0	0	21	0	14	5	10	0	0	1	13	3	2	0	15	0	0	7	13	0	0	0	12	0
ASV302	Bacteria	Proteobacteria	Alphaproteobacteria	Rhodospirillales	NA	NA	NA	6	8	2	0	2	0	2	0	0	32	3	3	6	0	2	0	4	0	2	5	6	0	11	0	3	3	0	2	3	4	0	4	0	9	5	2	9	2	3	0	32	6
ASV303	Bacteria	Firmicutes	Clostridia	Clostridiales	Ruminococcaceae	Intestinimonas	NA	14	0	8	11	0	0	22	0	11	0	10	10	9	0	6	0	17	0	2	7	18	0	16	0	7	0	7	0	15	13	0	0	9	3	19	0	18	16	0	0	7	0
ASV304	Bacteria	Verrucomicrobia	Verrucomicrobiae	Verrucomicrobiales	Akkermansiaceae	Akkermansia	NA	1	11	6	4	3	11	5	0	1	6	10	1	7	11	6	0	5	4	10	4	5	9	10	2	3	7	4	4	9	10	11	0	3	3	12	1	1	15	6	2	2	7
ASV305	Bacteria	Bacteroidetes	Bacteroidia	Bacteroidales	Tannerellaceae	Parabacteroides	NA	0	6	0	0	14	0	20	3	0	0	0	1	1	0	6	0	0	1	0	14	0	0	14	4	0	8	16	7	2	3	2	22	0	0	2	2	3	16	2	5	2	1
ASV306	Bacteria	Proteobacteria	Deltaproteobacteria	Desulfovibrionales	Desulfovibrionaceae	Bilophila	NA	3	0	5	6	8	0	14	0	3	4	5	19	13	0	13	0	3	0	5	4	3	0	5	0	2	0	6	7	15	7	0	0	6	0	4	11	10	6	0	0	3	0
ASV307	Bacteria	Verrucomicrobia	Verrucomicrobiae	Verrucomicrobiales	Akkermansiaceae	Akkermansia	NA	0	6	5	6	1	11	1	0	5	10	7	0	2	8	5	0	3	3	16	5	3	9	2	0	5	7	3	5	8	9	7	1	6	8	11	7	3	6	1	1	2	3
ASV308	Bacteria	Firmicutes	Clostridia	Clostridiales	Lachnospiraceae	NA	NA	0	0	5	0	14	0	3	0	0	0	0	0	77	0	10	19	0	0	2	0	0	0	21	0	48	0	0	0	0	0	0	0	10	0	0	0	5	0	40	0	0	0
ASV309	Bacteria	Verrucomicrobia	Verrucomicrobiae	Verrucomicrobiales	Akkermansiaceae	Akkermansia	NA	3	10	2	4	2	13	2	0	4	10	7	0	6	9	5	0	2	8	10	6	4	13	4	2	2	10	2	5	6	12	12	1	3	6	7	4	3	8	6	0	2	4
ASV310	Bacteria	Bacteroidetes	Bacteroidia	Bacteroidales	Tannerellaceae	Parabacteroides	NA	184	2	5	2	3	5	15	7	0	0	4	4	40	1	22	4	1	5	1	1	6	3	9	7	14	11	6	16	3	0	3	14	0	4	6	5	3	3	0	16	9	6
ASV311	Bacteria	Firmicutes	Clostridia	Clostridiales	Lachnospiraceae	Lachnoclostridium	NA	23	0	0	0	29	0	0	0	25	0	0	0	11	0	0	0	0	0	0	2	25	0	0	0	22	0	5	0	0	0	0	0	101	0	0	0	33	0	0	0	16	0
ASV312	Bacteria	Verrucomicrobia	Verrucomicrobiae	Verrucomicrobiales	Akkermansiaceae	Akkermansia	NA	1	11	9	5	4	12	3	0	2	11	9	2	3	8	5	0	5	6	14	3	11	10	7	1	5	8	2	7	3	6	7	0	3	6	15	4	2	12	4	1	0	11
ASV314	Bacteria	Verrucomicrobia	Verrucomicrobiae	Verrucomicrobiales	Akkermansiaceae	Akkermansia	NA	3	10	8	5	6	14	2	0	4	8	6	1	6	11	9	0	3	4	9	2	8	9	2	2	4	1	5	7	5	6	8	0	5	3	8	5	4	14	10	0	2	6
ASV315	Bacteria	Bacteroidetes	Bacteroidia	Bacteroidales	Tannerellaceae	Parabacteroides	NA	0	56	0	0	0	0	1	3	0	0	0	1	0	0	5	0	0	1	0	0	64	26	3	0	0	119	0	248	0	0	6	7	0	0	0	0	0	38	0	4	0	1
ASV316	Bacteria	Verrucomicrobia	Verrucomicrobiae	Verrucomicrobiales	Akkermansiaceae	Akkermansia	NA	4	9	8	2	3	11	2	0	3	11	6	1	13	8	6	0	4	5	16	1	7	15	2	1	6	6	7	3	4	10	11	1	4	6	11	3	3	7	2	0	1	13
ASV317	Bacteria	Bacteroidetes	Bacteroidia	Bacteroidales	Bacteroidaceae	Bacteroides	NA	0	0	0	0	0	0	1	1	8	0	0	0	1	0	1	2	8	0	0	2	1	0	5	1	0	0	2	2	2	23	11	4	0	0	1	3	1	1	6	1	5	0
ASV318	Bacteria	Firmicutes	Clostridia	Clostridiales	Lachnospiraceae	Lachnospiraceae_NK4A136_group	NA	0	0	0	0	40	0	0	0	58	0	0	20	7	0	27	1	0	0	0	0	0	0	25	0	1	2	0	4	0	1	0	0	0	0	8	38	0	0	23	0	0	0
ASV319	Bacteria	Verrucomicrobia	Verrucomicrobiae	Verrucomicrobiales	Akkermansiaceae	Akkermansia	NA	4	11	9	2	1	16	5	0	1	12	8	0	8	12	4	0	2	5	11	1	5	13	4	1	7	9	1	11	7	8	13	1	2	4	5	5	2	11	4	1	4	10
ASV320	Bacteria	Verrucomicrobia	Verrucomicrobiae	Verrucomicrobiales	Akkermansiaceae	Akkermansia	NA	1	14	3	7	2	14	1	0	1	10	5	1	11	9	4	0	9	3	8	0	6	15	9	2	7	10	3	3	10	15	2	2	1	6	12	1	1	8	4	0	5	12
ASV321	Bacteria	Verrucomicrobia	Verrucomicrobiae	Verrucomicrobiales	Akkermansiaceae	Akkermansia	NA	3	11	8	5	6	10	3	0	2	6	7	0	11	7	5	0	2	6	6	1	5	9	5	0	1	8	2	5	3	17	10	2	1	8	9	4	1	8	8	1	1	14
ASV322	Bacteria	Firmicutes	Clostridia	Clostridiales	Lachnospiraceae	NA	NA	24	0	0	0	21	0	0	0	42	0	0	0	0	0	0	1	34	0	3	0	15	0	0	5	28	0	0	0	42	0	29	0	84	0	0	0	7	0	32	0	24	0
ASV323	Bacteria	Firmicutes	Clostridia	Clostridiales	Ruminococcaceae	Ruminococcaceae_UCG-014	NA	15	0	0	0	1	0	0	0	0	0	0	0	0	0	0	0	0	0	0	0	21	0	0	0	10	0	0	0	7	0	0	0	8	0	0	0	3	0	0	0	2	0
ASV324	Bacteria	Verrucomicrobia	Verrucomicrobiae	Verrucomicrobiales	Akkermansiaceae	Akkermansia	NA	1	5	5	6	5	4	6	0	4	7	6	0	10	11	6	0	4	7	12	3	5	12	6	2	3	8	3	3	3	14	10	0	4	5	7	5	1	10	7	0	2	5
ASV325	Bacteria	Verrucomicrobia	Verrucomicrobiae	Verrucomicrobiales	Akkermansiaceae	Akkermansia	NA	2	12	11	5	2	11	3	0	3	9	8	0	5	5	6	0	1	1	7	4	4	7	6	1	2	9	4	5	2	7	6	0	2	4	3	3	2	12	3	1	0	7
ASV326	Bacteria	Firmicutes	Clostridia	Clostridiales	Defluviitaleaceae	Defluviitaleaceae_UCG-011	NA	19	0	0	0	7	0	2	0	21	0	0	0	6	0	0	0	16	0	0	0	27	0	2	0	46	0	0	0	20	0	0	0	49	0	0	0	6	0	0	0	0	0
ASV327	Bacteria	Firmicutes	Clostridia	Clostridiales	Lachnospiraceae	NA	NA	0	0	0	49	6	0	10	9	0	0	0	46	35	0	5	1	2	0	0	122	2	0	0	52	0	0	14	0	3	2	3	9	0	0	0	0	4	0	0	9	0	0
ASV328	Bacteria	Verrucomicrobia	Verrucomicrobiae	Verrucomicrobiales	Akkermansiaceae	Akkermansia	NA	4	15	10	6	8	5	4	0	2	10	6	1	10	5	7	0	4	3	10	3	2	4	6	2	2	9	6	3	5	8	7	0	7	4	7	4	3	5	4	0	4	8
ASV329	Bacteria	Verrucomicrobia	Verrucomicrobiae	Verrucomicrobiales	Akkermansiaceae	Akkermansia	NA	1	11	5	6	1	13	5	0	0	15	4	0	7	3	3	0	3	3	7	1	5	12	8	2	9	4	5	6	5	5	9	2	1	6	8	0	3	6	3	1	1	6
ASV330	Bacteria	Verrucomicrobia	Verrucomicrobiae	Verrucomicrobiales	Akkermansiaceae	Akkermansia	NA	4	14	2	1	2	5	3	0	3	8	3	1	5	16	4	0	1	6	9	3	3	6	5	1	3	5	5	8	5	8	5	2	6	7	6	5	3	10	0	0	0	3
ASV331	Bacteria	Firmicutes	Clostridia	Clostridiales	Ruminococcaceae	Ruminococcaceae_UCG-014	NA	0	0	0	0	4	0	0	0	11	0	1	2	7	0	10	0	7	0	0	5	34	0	24	0	20	0	22	0	27	0	0	0	12	0	0	0	14	0	0	1	23	0
ASV332	Bacteria	Firmicutes	Clostridia	Clostridiales	Lachnospiraceae	Lachnoclostridium	NA	14	0	25	0	2	0	0	0	15	0	2	0	22	0	0	0	0	0	0	0	106	0	0	0	67	0	0	37	10	0	0	0	7	0	0	0	17	0	4	0	2	0
ASV333	Bacteria	Verrucomicrobia	Verrucomicrobiae	Verrucomicrobiales	Akkermansiaceae	Akkermansia	NA	3	14	7	5	5	7	2	0	2	14	6	0	7	13	7	0	2	4	7	3	5	9	6	0	2	5	4	5	2	9	7	1	2	3	9	2	1	4	8	2	1	5
ASV334	Bacteria	Firmicutes	Clostridia	Clostridiales	NA	NA	NA	6	0	2	0	0	0	4	0	9	0	10	0	22	0	6	0	2	0	14	0	29	0	12	1	13	0	2	19	0	6	0	0	29	0	0	12	4	0	0	17	5	0
ASV335	Bacteria	Firmicutes	Clostridia	Clostridiales	Ruminococcaceae	Ruminococcaceae_UCG-014	NA	0	0	0	1	0	0	0	0	0	0	0	3	3	0	0	0	59	0	0	1	16	0	26	0	7	0	14	31	0	0	0	0	2	0	0	12	0	0	0	0	0	0
ASV336	Bacteria	Bacteroidetes	Bacteroidia	Bacteroidales	Bacteroidaceae	Bacteroides	NA	8	0	0	2	0	0	10	59	0	0	40	10	0	0	0	90	12	0	7	5	1	0	0	5	0	0	3	0	2	3	23	6	0	0	15	0	3	17	11	6	28	1
ASV338	Bacteria	Verrucomicrobia	Verrucomicrobiae	Verrucomicrobiales	Akkermansiaceae	Akkermansia	NA	1	12	6	3	4	4	5	0	2	9	7	0	4	7	2	0	2	1	11	2	7	12	7	3	6	4	4	2	6	6	7	1	1	4	5	3	0	4	5	0	2	6
ASV339	Bacteria	Firmicutes	Clostridia	Clostridiales	Ruminococcaceae	Pseudoflavonifractor	NA	7	0	1	6	31	0	0	0	11	0	0	7	20	0	0	0	10	0	0	0	4	0	0	0	0	0	0	10	1	0	0	2	0	0	0	23	6	0	5	11	2	0
ASV340	Bacteria	Firmicutes	Clostridia	Clostridiales	Lachnospiraceae	Lachnospiraceae_UCG-006	NA	0	0	0	4	24	0	5	0	34	0	0	0	14	0	4	7	6	0	0	3	7	0	5	0	28	0	0	14	0	0	0	0	24	0	0	0	4	1	0	12	8	0
ASV341	Bacteria	Bacteroidetes	Bacteroidia	Bacteroidales	Tannerellaceae	Parabacteroides	NA	2	1	3	6	9	118	12	12	0	0	1	10	1	0	15	2	4	3	1	0	4	1	11	6	0	6	6	9	4	4	6	12	0	5	5	3	5	1	4	10	4	6
ASV342	Bacteria	Verrucomicrobia	Verrucomicrobiae	Verrucomicrobiales	Akkermansiaceae	Akkermansia	NA	4	12	10	4	2	15	1	0	1	5	5	0	4	5	6	0	3	3	9	1	3	17	3	2	2	6	3	3	4	11	7	0	4	4	6	1	1	5	5	0	1	4
ASV343	Bacteria	Verrucomicrobia	Verrucomicrobiae	Verrucomicrobiales	Akkermansiaceae	Akkermansia	NA	7	7	10	3	5	8	1	0	2	8	4	0	9	14	7	0	1	9	10	1	4	7	8	1	4	6	3	8	5	10	19	0	2	6	12	1	2	6	3	1	0	7
ASV344	Bacteria	Firmicutes	Clostridia	Clostridiales	Lachnospiraceae	NA	NA	11	0	0	0	10	0	3	0	10	0	0	0	23	0	1	0	7	0	0	0	10	0	3	0	16	0	0	0	12	0	0	0	26	0	0	0	20	0	0	0	19	0
ASV345	Bacteria	Verrucomicrobia	Verrucomicrobiae	Verrucomicrobiales	Akkermansiaceae	Akkermansia	NA	3	14	4	6	2	11	4	0	4	19	2	0	10	5	7	0	1	5	5	1	5	12	2	0	4	6	2	3	5	10	8	2	3	3	9	1	0	5	6	0	0	5
ASV346	Bacteria	Verrucomicrobia	Verrucomicrobiae	Verrucomicrobiales	Akkermansiaceae	Akkermansia	NA	1	6	2	5	7	5	2	0	1	6	4	1	5	6	1	0	2	7	11	1	5	7	6	0	2	6	3	6	4	8	5	1	1	4	6	2	2	7	6	0	1	5
ASV348	Bacteria	Verrucomicrobia	Verrucomicrobiae	Verrucomicrobiales	Akkermansiaceae	Akkermansia	NA	0	15	6	5	3	9	5	0	4	10	6	1	2	4	6	0	3	1	12	0	3	7	6	1	1	4	7	3	5	12	8	1	3	8	9	2	1	8	3	1	4	7
ASV350	Bacteria	Firmicutes	Clostridia	Clostridiales	Ruminococcaceae	Intestinimonas	NA	0	0	3	18	0	0	6	0	2	0	0	35	0	0	18	0	0	0	0	27	12	0	17	0	0	0	22	10	4	3	0	0	0	0	26	2	11	2	0	0	12	0
ASV351	Bacteria	Firmicutes	Clostridia	Clostridiales	Ruminococcaceae	GCA-900066225	NA	24	0	0	0	11	0	0	0	26	0	0	3	13	0	0	0	9	0	0	0	0	0	0	0	2	0	10	0	6	0	0	7	0	0	0	0	1	0	0	6	11	0
ASV352	Bacteria	Bacteroidetes	Bacteroidia	Bacteroidales	Bacteroidaceae	Bacteroides	NA	0	0	0	0	0	0	0	0	0	0	0	1	0	0	0	0	0	3	0	0	0	0	0	1	0	0	4	1	0	1	0	0	0	0	0	1	3	0	0	2	0	0
ASV354	Bacteria	Verrucomicrobia	Verrucomicrobiae	Verrucomicrobiales	Akkermansiaceae	Akkermansia	NA	0	9	8	5	2	7	2	0	2	9	7	0	1	6	5	0	1	3	10	3	3	10	3	5	9	7	1	5	2	4	9	2	7	5	5	5	0	17	4	0	2	3
ASV355	Bacteria	Verrucomicrobia	Verrucomicrobiae	Verrucomicrobiales	Akkermansiaceae	Akkermansia	NA	1	6	5	3	3	11	1	0	3	9	5	0	1	6	1	0	3	5	8	3	7	10	6	1	4	6	3	3	4	8	5	0	1	6	10	2	1	8	5	0	3	4
ASV356	Bacteria	Firmicutes	Clostridia	Clostridiales	Lachnospiraceae	NA	NA	19	0	4	5	4	0	12	7	1	0	6	6	7	0	10	3	12	0	0	5	10	0	2	10	2	0	21	1	11	5	14	15	1	0	0	0	28	1	4	30	7	0
ASV357	Bacteria	Firmicutes	Clostridia	Clostridiales	Lachnospiraceae	NA	NA	3	0	4	4	6	0	5	0	10	0	0	3	2	0	3	0	3	0	6	0	0	0	0	0	7	0	0	8	3	5	0	5	11	0	4	8	5	7	0	11	7	0
ASV358	Bacteria	Verrucomicrobia	Verrucomicrobiae	Verrucomicrobiales	Akkermansiaceae	Akkermansia	NA	0	8	4	2	3	10	1	0	2	15	5	0	6	7	7	0	3	6	12	2	7	7	5	3	5	6	1	9	3	11	14	1	3	5	4	4	2	5	2	1	1	5
ASV359	Bacteria	Firmicutes	Clostridia	Clostridiales	Ruminococcaceae	Ruminiclostridium_9	NA	1	0	0	10	23	0	0	0	36	0	0	9	34	0	0	0	36	0	0	14	24	0	0	0	18	0	0	6	12	12	0	0	21	0	0	5	11	0	8	0	20	0
ASV360	Bacteria	Firmicutes	Clostridia	Clostridiales	Ruminococcaceae	NA	NA	20	0	3	0	28	0	3	0	16	0	0	0	20	0	4	0	14	0	1	0	15	0	3	0	16	0	13	4	10	3	0	0	12	0	0	3	15	0	0	0	11	0
ASV361	Bacteria	Verrucomicrobia	Verrucomicrobiae	Verrucomicrobiales	Akkermansiaceae	Akkermansia	NA	1	6	11	7	2	6	6	0	1	14	7	0	6	7	5	0	3	4	11	2	5	10	6	0	5	9	2	3	2	8	6	1	1	6	8	3	4	6	8	1	1	1
ASV362	Bacteria	Verrucomicrobia	Verrucomicrobiae	Verrucomicrobiales	Akkermansiaceae	Akkermansia	NA	2	6	9	0	4	6	1	0	1	9	5	0	6	4	3	0	1	4	5	3	3	13	3	1	2	5	5	6	6	6	7	0	2	3	8	2	2	5	5	0	1	6
ASV363	Bacteria	Verrucomicrobia	Verrucomicrobiae	Verrucomicrobiales	Akkermansiaceae	Akkermansia	NA	3	7	9	3	4	2	7	0	2	8	0	0	1	10	4	0	1	4	7	2	3	7	5	0	4	10	4	5	2	4	5	0	3	4	7	1	2	4	5	0	4	7
ASV364	Bacteria	Verrucomicrobia	Verrucomicrobiae	Verrucomicrobiales	Akkermansiaceae	Akkermansia	NA	3	9	4	2	6	5	2	0	5	9	4	0	5	6	6	0	4	1	11	5	4	5	4	0	3	1	6	6	4	0	4	1	7	4	7	2	1	4	2	0	0	5
ASV367	Bacteria	Firmicutes	Clostridia	Clostridiales	Clostridiales_vadinBB60_group	NA	NA	0	0	0	0	0	2	0	0	0	0	0	0	4	0	4	4	0	0	0	10	0	0	1	0	0	0	7	0	0	0	0	0	0	0	2	20	2	0	0	3	0	2
ASV369	Bacteria	Firmicutes	Clostridia	Clostridiales	Lachnospiraceae	Lachnospiraceae_UCG-006	NA	7	0	10	0	3	0	4	2	5	0	9	0	5	0	0	0	1	0	0	0	0	0	3	0	10	0	0	3	4	5	1	2	14	0	0	12	3	7	0	0	23	0
ASV371	Bacteria	Verrucomicrobia	Verrucomicrobiae	Verrucomicrobiales	Akkermansiaceae	Akkermansia	NA	2	5	10	8	4	8	1	0	2	8	3	1	3	3	6	0	3	4	10	0	4	9	3	1	8	3	3	3	4	7	8	1	0	8	5	4	2	6	3	2	0	5
ASV372	Bacteria	Firmicutes	Clostridia	Clostridiales	Lachnospiraceae	Acetatifactor	NA	2	0	6	0	0	0	14	0	71	0	2	3	0	0	12	0	0	4	2	8	7	0	3	0	13	0	11	3	0	0	0	0	21	0	6	7	12	0	0	0	5	0
ASV373	Bacteria	Firmicutes	Clostridia	Clostridiales	Ruminococcaceae	Ruminiclostridium_5	NA	0	0	0	0	7	0	0	0	0	0	6	0	8	0	3	0	0	0	0	0	0	0	13	0	8	0	0	8	0	0	0	0	36	0	0	21	17	0	0	1	0	0
ASV374	Bacteria	Bacteroidetes	Bacteroidia	Bacteroidales	Rikenellaceae	Alistipes	NA	1	0	0	3	2	2	10	17	1	0	0	2	5	0	4	40	5	0	0	11	14	0	9	24	2	1	3	5	1	3	20	3	13	0	1	4	0	1	24	6	1	0
ASV376	Bacteria	Verrucomicrobia	Verrucomicrobiae	Verrucomicrobiales	Akkermansiaceae	Akkermansia	NA	2	13	4	3	5	6	2	0	5	10	7	1	6	5	3	0	4	2	5	2	4	7	1	0	0	4	1	10	3	10	8	0	3	2	6	3	1	8	3	1	1	9
ASV377	Bacteria	Verrucomicrobia	Verrucomicrobiae	Verrucomicrobiales	Akkermansiaceae	Akkermansia	NA	0	9	3	5	3	9	2	0	3	5	4	0	3	6	4	0	4	4	3	3	0	10	9	2	1	5	3	5	0	8	7	0	2	1	9	3	0	4	2	0	1	8
ASV378	Bacteria	Verrucomicrobia	Verrucomicrobiae	Verrucomicrobiales	Akkermansiaceae	Akkermansia	NA	4	5	5	5	2	7	3	0	1	7	3	0	3	7	5	0	2	2	3	2	3	7	8	3	6	4	3	2	0	8	4	1	1	6	3	3	2	7	6	0	2	3
ASV379	Bacteria	Verrucomicrobia	Verrucomicrobiae	Verrucomicrobiales	Akkermansiaceae	Akkermansia	NA	1	7	7	4	3	9	3	0	5	10	5	0	9	5	5	0	2	9	4	1	8	11	2	0	4	3	7	2	1	9	5	1	3	6	8	0	1	3	5	1	3	5
ASV380	Bacteria	Bacteroidetes	Bacteroidia	Bacteroidales	Tannerellaceae	Parabacteroides	NA	0	1	2	1	5	4	3	3	0	0	51	0	0	0	12	0	0	1	1	4	0	0	9	6	0	8	284	4	11	0	0	8	0	0	5	4	4	1	14	10	4	0
ASV381	Bacteria	Verrucomicrobia	Verrucomicrobiae	Verrucomicrobiales	Akkermansiaceae	Akkermansia	NA	3	5	2	5	3	6	1	0	0	15	1	1	4	4	6	0	1	5	5	5	6	10	2	5	6	6	3	6	4	6	5	2	4	2	9	3	1	7	2	3	4	7
ASV382	Bacteria	Verrucomicrobia	Verrucomicrobiae	Verrucomicrobiales	Akkermansiaceae	Akkermansia	NA	1	7	7	5	4	6	2	0	4	9	3	1	5	5	1	0	0	7	7	4	10	10	1	2	4	14	1	4	4	3	4	0	2	3	7	1	2	4	1	1	2	8
ASV383	Bacteria	Verrucomicrobia	Verrucomicrobiae	Verrucomicrobiales	Akkermansiaceae	Akkermansia	NA	1	13	9	1	2	6	1	0	0	12	3	0	5	3	5	0	4	2	8	4	5	11	5	1	2	4	7	2	4	6	8	0	1	3	7	2	1	6	3	0	2	3
ASV384	Bacteria	Verrucomicrobia	Verrucomicrobiae	Verrucomicrobiales	Akkermansiaceae	Akkermansia	NA	1	9	2	1	1	9	1	0	3	9	3	0	4	9	6	0	2	2	6	3	4	12	8	1	5	4	0	4	4	7	9	0	4	6	2	3	0	7	2	0	1	10
ASV385	Bacteria	Verrucomicrobia	Verrucomicrobiae	Verrucomicrobiales	Akkermansiaceae	Akkermansia	NA	1	10	4	1	2	7	2	0	3	6	7	0	3	9	2	0	3	4	6	1	5	14	5	0	2	0	3	6	6	8	3	1	2	3	5	2	0	7	6	0	2	2
ASV387	Bacteria	Firmicutes	Clostridia	Clostridiales	Ruminococcaceae	Ruminiclostridium	NA	9	0	0	1	6	0	4	4	5	2	1	13	3	0	7	10	4	0	0	9	1	0	0	9	5	8	11	3	3	0	2	21	8	7	0	3	11	7	0	26	13	0
ASV389	Bacteria	Firmicutes	Clostridia	Clostridiales	Lachnospiraceae	Lachnoclostridium	NA	3	0	50	0	0	0	0	0	13	0	14	0	7	0	0	0	10	0	28	0	19	0	0	0	23	0	0	0	23	0	0	0	3	0	0	0	0	0	0	0	6	0
ASV390	Bacteria	Verrucomicrobia	Verrucomicrobiae	Verrucomicrobiales	Akkermansiaceae	Akkermansia	NA	4	11	4	3	6	9	0	0	2	5	7	0	8	10	5	0	2	0	7	3	4	9	5	2	4	7	1	2	3	6	2	0	1	6	5	0	2	5	2	0	2	5
ASV391	Bacteria	Bacteroidetes	Bacteroidia	Bacteroidales	Tannerellaceae	Parabacteroides	NA	0	0	0	0	0	0	4	10	0	0	0	0	0	0	1	0	0	73	0	0	0	1	6	0	0	4	0	2	0	1	0	1	0	0	0	0	0	0	1	2	0	0
ASV394	Bacteria	Verrucomicrobia	Verrucomicrobiae	Verrucomicrobiales	Akkermansiaceae	Akkermansia	NA	3	9	4	7	4	10	1	0	1	7	6	2	3	3	4	0	0	1	9	4	4	8	3	2	6	2	3	7	2	4	6	0	3	3	6	1	0	3	5	0	2	4
ASV395	Bacteria	Firmicutes	Clostridia	Clostridiales	Lachnospiraceae	GCA-900066575	NA	1	0	0	7	3	0	5	8	15	0	0	3	5	0	3	2	5	0	0	7	6	0	4	5	0	0	0	0	2	0	4	0	26	0	0	3	13	0	0	25	0	0
ASV396	Bacteria	Bacteroidetes	Bacteroidia	Bacteroidales	Rikenellaceae	Alistipes	NA	1	0	16	9	8	0	6	28	0	3	5	18	7	0	12	16	0	0	9	24	4	0	7	12	0	1	5	6	1	2	4	3	0	1	7	1	1	0	4	0	0	2
ASV397	Bacteria	Verrucomicrobia	Verrucomicrobiae	Verrucomicrobiales	Akkermansiaceae	Akkermansia	NA	1	9	9	2	4	3	4	0	2	10	5	1	4	3	5	0	3	1	7	2	2	4	4	3	6	9	2	3	2	16	8	0	1	5	4	1	0	2	4	1	2	6
ASV398	Bacteria	Firmicutes	Clostridia	Clostridiales	Lachnospiraceae	NA	NA	0	0	0	0	4	0	0	0	6	0	0	0	0	0	0	0	0	0	0	0	0	0	0	0	11	0	0	2	0	0	0	9	0	0	0	4	5	0	0	56	3	0
ASV399	Bacteria	Proteobacteria	Alphaproteobacteria	Rhodospirillales	NA	NA	NA	8	5	1	1	3	0	0	0	3	20	1	0	4	0	0	0	0	0	0	4	5	0	7	0	5	2	1	2	4	3	0	4	3	1	1	2	8	0	3	0	15	6
ASV400	Bacteria	Verrucomicrobia	Verrucomicrobiae	Verrucomicrobiales	Akkermansiaceae	Akkermansia	NA	1	11	4	3	1	4	1	0	1	7	3	0	2	3	7	0	5	4	9	2	1	11	1	1	3	4	2	8	2	6	7	2	1	1	5	2	1	6	3	0	2	2
ASV401	Bacteria	Verrucomicrobia	Verrucomicrobiae	Verrucomicrobiales	Akkermansiaceae	Akkermansia	NA	0	10	4	4	4	3	2	0	3	6	7	0	2	9	5	0	0	7	6	0	3	7	6	1	4	6	1	5	5	6	4	0	0	2	8	5	2	6	2	1	1	6
ASV402	Bacteria	Verrucomicrobia	Verrucomicrobiae	Verrucomicrobiales	Akkermansiaceae	Akkermansia	NA	1	4	9	2	1	11	3	0	1	5	6	0	4	4	5	0	1	4	7	3	1	8	3	1	1	4	2	3	4	7	3	1	3	5	8	3	3	5	3	0	0	3
ASV405	Bacteria	Firmicutes	Clostridia	Clostridiales	Christensenellaceae	NA	NA	10	0	4	4	11	0	10	1	4	0	7	0	9	0	3	5	9	0	0	6	5	0	3	1	9	0	5	4	10	2	5	10	16	0	3	3	22	1	6	5	25	0
ASV406	Bacteria	Firmicutes	Clostridia	Clostridiales	Lachnospiraceae	NA	NA	0	0	0	0	9	0	3	0	1	0	0	0	5	0	0	0	0	0	4	0	0	0	0	0	2	0	0	0	0	0	0	0	0	0	0	0	26	0	0	0	0	0
ASV407	Bacteria	Bacteroidetes	Bacteroidia	Bacteroidales	Tannerellaceae	Parabacteroides	NA	1	1	0	0	6	6	4	0	1	0	1	1	0	0	8	0	0	1	0	0	3	2	2	0	0	1	0	2	0	0	82	4	0	0	0	0	1	9	0	13	1	0
ASV408	Bacteria	Firmicutes	Clostridia	Clostridiales	Family_XIII	NA	NA	0	0	0	0	5	0	1	0	0	6	6	0	0	0	2	0	2	0	7	0	9	0	9	18	1	0	0	22	92	25	1	1	0	0	0	18	7	8	4	30	0	0
ASV409	Bacteria	Verrucomicrobia	Verrucomicrobiae	Verrucomicrobiales	Akkermansiaceae	Akkermansia	NA	2	7	3	3	1	8	0	0	3	14	8	0	2	3	3	0	2	0	6	1	5	9	6	2	4	1	2	1	3	4	8	0	1	4	7	3	1	8	5	0	2	3
ASV411	Bacteria	Verrucomicrobia	Verrucomicrobiae	Verrucomicrobiales	Akkermansiaceae	Akkermansia	NA	9	4	6	1	0	7	4	0	1	10	3	0	3	8	4	0	0	2	8	0	3	9	2	0	2	5	4	7	5	7	5	1	1	5	5	1	0	2	3	1	2	7
ASV412	Bacteria	Verrucomicrobia	Verrucomicrobiae	Verrucomicrobiales	Akkermansiaceae	Akkermansia	NA	1	6	4	2	1	4	3	0	2	7	4	1	4	5	7	0	3	0	5	1	2	8	2	2	3	2	0	3	5	6	8	1	2	5	7	3	1	8	3	0	2	6
ASV413	Bacteria	Firmicutes	Clostridia	Clostridiales	Lachnospiraceae	GCA-900066575	NA	20	0	2	3	24	0	9	0	0	0	0	0	17	0	5	0	5	0	0	4	24	0	6	0	1	0	0	0	30	1	0	4	33	0	0	0	0	1	0	0	27	0
ASV414	Bacteria	Verrucomicrobia	Verrucomicrobiae	Verrucomicrobiales	Akkermansiaceae	Akkermansia	NA	4	4	6	2	3	5	0	0	2	8	4	4	2	9	6	0	6	5	7	4	0	5	7	2	1	2	5	5	2	7	2	1	3	6	7	3	0	7	3	0	1	7
ASV415	Bacteria	Firmicutes	Clostridia	Clostridiales	Christensenellaceae	NA	NA	10	0	0	0	11	0	5	0	8	0	6	6	10	0	3	0	4	0	0	7	7	0	0	0	8	0	6	2	8	0	6	1	17	0	9	0	9	0	10	1	10	0
ASV416	Bacteria	Bacteroidetes	Bacteroidia	Bacteroidales	Tannerellaceae	Parabacteroides	NA	0	0	0	0	0	1	5	1	0	0	0	2	1	0	5	1	3	0	0	0	0	0	2	0	0	1	0	4	0	1	0	4	0	2	1	0	0	3	2	8	2	0
ASV417	Bacteria	Verrucomicrobia	Verrucomicrobiae	Verrucomicrobiales	Akkermansiaceae	Akkermansia	NA	4	7	5	3	2	7	3	0	1	6	5	0	8	6	3	0	4	3	5	2	3	11	3	1	2	3	1	4	3	7	4	0	1	3	11	0	2	7	2	0	2	4
ASV418	Bacteria	Firmicutes	Clostridia	Clostridiales	Lachnospiraceae	Acetatifactor	NA	14	0	3	2	2	0	17	5	0	0	0	2	2	0	3	1	10	0	1	9	3	0	2	9	3	0	18	1	8	6	5	15	1	0	0	0	15	0	3	22	8	0
ASV419	Bacteria	Verrucomicrobia	Verrucomicrobiae	Verrucomicrobiales	Akkermansiaceae	Akkermansia	NA	4	5	5	0	5	2	2	0	3	6	6	0	10	5	5	0	0	4	8	3	5	3	3	1	3	3	3	5	2	7	9	0	3	5	6	0	1	6	4	0	1	4
ASV420	Bacteria	Bacteroidetes	Bacteroidia	Bacteroidales	Tannerellaceae	Parabacteroides	NA	0	8	2	7	3	15	9	9	2	0	1	6	1	0	20	1	0	2	1	2	5	2	5	4	0	12	3	17	3	4	6	19	0	1	4	8	11	0	2	10	5	3
ASV421	Bacteria	Firmicutes	Clostridia	Clostridiales	Ruminococcaceae	NA	NA	23	0	0	0	47	0	0	0	11	0	0	0	9	0	0	0	9	0	0	0	4	0	0	0	8	0	0	0	7	0	0	0	34	0	0	0	0	0	0	0	7	0
ASV422	Bacteria	Bacteroidetes	Bacteroidia	Bacteroidales	Tannerellaceae	Parabacteroides	NA	9	0	0	84	0	0	4	0	0	0	2	0	0	0	1	0	0	0	0	0	0	0	1	0	0	0	90	2	0	0	6	0	0	0	70	0	0	0	0	2	0	1
ASV423	Bacteria	Bacteroidetes	Bacteroidia	Bacteroidales	Tannerellaceae	Parabacteroides	NA	2	1	0	2	4	1	7	1	0	0	0	3	0	0	8	0	1	24	1	0	4	2	3	3	0	6	0	4	5	5	2	1	0	2	0	4	0	0	1	13	2	3
ASV425	Bacteria	Verrucomicrobia	Verrucomicrobiae	Verrucomicrobiales	Akkermansiaceae	Akkermansia	NA	4	8	2	3	2	6	1	0	1	10	4	2	5	5	2	0	1	2	8	2	3	8	2	0	5	2	1	3	4	5	6	0	2	3	9	3	0	4	1	1	3	2
ASV426	Bacteria	Verrucomicrobia	Verrucomicrobiae	Verrucomicrobiales	Akkermansiaceae	Akkermansia	NA	5	6	2	0	4	4	1	0	4	3	4	1	6	2	2	0	3	0	4	1	4	12	4	1	3	4	2	1	1	6	5	0	1	4	7	0	0	6	5	0	1	5
ASV427	Bacteria	Bacteroidetes	Bacteroidia	Bacteroidales	Tannerellaceae	Parabacteroides	NA	1	2	8	3	6	8	12	4	2	2	4	4	3	2	9	1	0	3	0	0	1	3	9	8	1	9	6	9	3	1	7	9	0	1	2	6	8	3	9	16	3	2
ASV429	Bacteria	Verrucomicrobia	Verrucomicrobiae	Verrucomicrobiales	Akkermansiaceae	Akkermansia	NA	1	5	4	0	3	5	2	0	1	5	3	0	1	6	2	0	0	2	6	1	2	7	2	1	8	9	3	2	2	4	4	0	1	1	6	2	1	3	5	0	0	3
ASV430	Bacteria	Verrucomicrobia	Verrucomicrobiae	Verrucomicrobiales	Akkermansiaceae	Akkermansia	NA	3	4	6	6	4	8	0	0	1	2	4	0	7	3	4	0	3	2	3	1	1	9	2	0	1	2	1	3	5	3	4	1	2	4	5	3	2	2	3	0	0	5
ASV432	Bacteria	Firmicutes	Clostridia	Clostridiales	Lachnospiraceae	Lachnospiraceae_UCG-006	NA	6	0	0	10	7	1	0	0	0	0	0	4	6	0	0	0	0	0	0	13	8	0	0	0	8	0	11	0	2	0	0	0	6	0	1	0	10	0	0	0	0	0
ASV433	Bacteria	Verrucomicrobia	Verrucomicrobiae	Verrucomicrobiales	Akkermansiaceae	Akkermansia	NA	2	5	5	1	4	8	2	0	0	4	6	1	9	5	3	0	3	5	7	1	1	5	1	0	1	5	2	3	2	3	5	0	1	1	6	0	1	1	4	0	2	6
ASV434	Bacteria	Verrucomicrobia	Verrucomicrobiae	Verrucomicrobiales	Akkermansiaceae	Akkermansia	NA	0	2	5	1	3	6	3	0	0	4	3	1	6	5	1	0	0	2	6	0	5	9	4	6	1	2	6	3	3	3	7	0	3	2	7	0	1	2	4	0	1	6
ASV435	Bacteria	Firmicutes	Clostridia	Clostridiales	Ruminococcaceae	UBA1819	NA	0	1	5	0	0	2	9	8	0	2	11	0	0	0	15	0	0	0	14	0	0	0	4	0	0	3	2	0	0	7	1	0	0	4	0	0	1	6	0	0	0	0
ASV436	Bacteria	Firmicutes	Clostridia	Clostridiales	Ruminococcaceae	Hydrogenoanaerobacterium	NA	3	0	2	2	1	0	14	0	3	0	4	2	0	0	9	1	0	0	0	2	0	0	4	3	2	0	1	0	0	3	6	9	0	0	4	8	6	1	12	8	1	0
ASV437	Bacteria	Verrucomicrobia	Verrucomicrobiae	Verrucomicrobiales	Akkermansiaceae	Akkermansia	NA	2	3	0	4	1	5	2	0	5	10	7	0	4	2	4	0	1	4	3	2	5	4	4	1	3	6	3	4	4	4	4	0	4	1	3	6	2	4	4	1	2	4
ASV438	Bacteria	Firmicutes	Clostridia	Clostridiales	Lachnospiraceae	NA	NA	3	0	0	17	7	0	1	0	1	0	0	24	11	0	3	0	0	0	0	35	0	0	0	0	4	0	32	0	4	0	0	6	0	5	21	7	10	0	0	6	9	0
ASV439	Bacteria	Verrucomicrobia	Verrucomicrobiae	Verrucomicrobiales	Akkermansiaceae	Akkermansia	NA	1	3	5	2	5	6	1	0	2	7	1	0	2	4	3	0	3	5	5	1	4	7	2	3	2	8	0	4	5	3	6	0	4	4	7	1	2	3	1	2	0	2
ASV440	Bacteria	Verrucomicrobia	Verrucomicrobiae	Verrucomicrobiales	Akkermansiaceae	Akkermansia	NA	2	4	4	1	1	4	3	0	3	5	5	2	2	4	3	0	3	2	9	2	2	9	4	1	0	6	0	0	0	2	5	0	3	3	2	2	1	3	1	0	1	6
ASV441	Bacteria	Verrucomicrobia	Verrucomicrobiae	Verrucomicrobiales	Akkermansiaceae	Akkermansia	NA	4	5	3	0	2	5	2	0	1	4	3	0	3	7	6	0	1	2	4	1	1	4	5	0	4	3	7	4	1	8	0	2	3	2	5	1	2	2	2	0	1	3
ASV442	Bacteria	Verrucomicrobia	Verrucomicrobiae	Verrucomicrobiales	Akkermansiaceae	Akkermansia	NA	1	5	1	5	2	4	1	0	1	9	3	0	5	2	3	0	1	2	6	0	5	6	6	4	4	4	1	3	2	8	7	0	0	3	8	1	2	5	4	0	2	2
ASV443	Bacteria	Firmicutes	Bacilli	Lactobacillales	Enterococcaceae	Enterococcus	NA	1	1	0	0	0	0	24	0	0	4	0	0	3	3	8	0	4	5	0	0	0	5	24	2	0	0	0	0	7	3	3	0	1	0	3	0	10	0	0	0	0	7
ASV444	Bacteria	Bacteroidetes	Bacteroidia	Bacteroidales	Tannerellaceae	Parabacteroides	NA	52	1	0	3	2	82	7	1	0	0	1	3	0	0	9	1	2	1	0	1	0	1	3	6	0	2	1	4	3	2	7	4	0	1	2	4	3	0	4	9	4	1
ASV446	Bacteria	Verrucomicrobia	Verrucomicrobiae	Verrucomicrobiales	Akkermansiaceae	Akkermansia	NA	2	5	6	1	1	7	2	0	2	7	2	1	5	1	2	1	1	2	4	1	4	8	0	0	7	4	0	2	1	8	10	0	2	3	3	1	1	4	3	0	2	2
ASV447	Bacteria	Verrucomicrobia	Verrucomicrobiae	Verrucomicrobiales	Akkermansiaceae	Akkermansia	NA	1	5	6	3	3	5	2	0	4	7	1	0	4	5	1	0	1	2	3	1	5	9	5	0	0	1	7	3	8	3	4	1	7	5	4	2	2	7	3	0	0	2
ASV448	Bacteria	Firmicutes	Clostridia	Clostridiales	Ruminococcaceae	NA	NA	9	0	0	3	2	0	4	0	5	0	0	5	5	0	0	1	1	0	0	12	12	0	3	1	4	0	4	5	1	0	0	1	3	0	1	2	7	0	0	1	4	0
ASV449	Bacteria	Firmicutes	Clostridia	Clostridiales	Ruminococcaceae	Oscillibacter	NA	8	0	4	2	7	0	0	0	0	0	1	5	9	0	0	0	4	0	0	4	3	0	0	0	4	0	7	10	1	0	0	0	17	0	2	4	7	0	0	12	11	0
ASV450	Bacteria	Firmicutes	Erysipelotrichia	Erysipelotrichales	Erysipelotrichaceae	Erysipelatoclostridium	NA	4	0	0	4	0	0	13	0	0	0	0	0	3	0	7	0	0	0	0	1	12	0	6	0	20	0	0	0	5	0	0	5	8	0	0	0	2	0	0	14	0	0
ASV451	Bacteria	Firmicutes	Clostridia	Clostridiales	Lachnospiraceae	NA	NA	30	0	0	0	3	0	0	16	13	0	0	0	10	0	0	26	6	0	0	0	5	0	0	32	0	0	0	0	28	0	12	0	0	0	0	0	28	0	31	2	4	0
ASV454	Bacteria	Verrucomicrobia	Verrucomicrobiae	Verrucomicrobiales	Akkermansiaceae	Akkermansia	NA	4	5	7	2	0	5	3	0	3	1	2	0	2	9	2	0	3	4	3	3	1	9	6	2	2	4	6	3	3	7	7	2	5	4	5	4	1	1	0	0	0	1
ASV455	Bacteria	Bacteroidetes	Bacteroidia	Bacteroidales	Tannerellaceae	Parabacteroides	NA	3	3	3	7	5	6	9	5	1	0	2	6	1	0	19	3	1	1	1	0	3	2	6	6	0	8	3	14	2	4	3	9	0	2	6	1	7	3	5	10	7	4
ASV457	Bacteria	Firmicutes	Clostridia	Clostridiales	Ruminococcaceae	Ruminococcaceae_UCG-014	NA	5	0	0	0	0	0	0	0	17	0	0	0	6	0	0	0	13	0	0	9	24	0	0	0	0	0	9	1	14	0	0	0	0	0	16	0	0	0	0	0	0	0
ASV459	Bacteria	Verrucomicrobia	Verrucomicrobiae	Verrucomicrobiales	Akkermansiaceae	Akkermansia	NA	3	4	5	2	4	6	3	0	5	2	2	0	1	5	1	0	3	8	6	2	6	5	3	2	3	6	2	7	1	5	4	1	2	4	3	3	2	9	4	0	2	4
ASV460	Bacteria	Bacteroidetes	Bacteroidia	Bacteroidales	Tannerellaceae	Parabacteroides	NA	0	0	2	5	1	6	6	5	0	0	3	1	4	0	4	3	1	1	50	0	0	2	5	4	0	3	5	7	1	1	8	14	0	2	1	4	3	2	3	8	3	0
ASV463	Bacteria	Verrucomicrobia	Verrucomicrobiae	Verrucomicrobiales	Akkermansiaceae	Akkermansia	NA	1	4	4	1	5	4	3	0	0	6	4	0	3	4	6	0	1	2	3	0	6	6	3	0	3	4	3	2	4	4	5	1	2	7	6	0	0	4	3	0	1	5
ASV464	Bacteria	Verrucomicrobia	Verrucomicrobiae	Verrucomicrobiales	Akkermansiaceae	Akkermansia	NA	1	6	3	3	3	3	1	0	2	7	5	0	5	7	3	0	0	1	6	0	2	6	2	0	2	5	2	1	2	9	3	1	0	4	3	0	1	6	1	0	2	1
ASV466	Bacteria	Proteobacteria	Deltaproteobacteria	Desulfovibrionales	Desulfovibrionaceae	Bilophila	NA	1	0	7	7	6	0	4	0	5	0	3	12	2	0	6	0	3	0	2	5	0	0	7	0	2	0	7	2	2	0	0	0	2	0	3	10	5	8	0	0	4	0
ASV467	Bacteria	Verrucomicrobia	Verrucomicrobiae	Verrucomicrobiales	Akkermansiaceae	Akkermansia	NA	2	1	3	3	1	6	4	0	2	7	1	0	1	6	4	0	1	4	6	1	3	6	5	0	2	0	1	2	2	3	7	0	4	0	5	2	1	4	2	0	1	0
ASV468	Bacteria	Verrucomicrobia	Verrucomicrobiae	Verrucomicrobiales	Akkermansiaceae	Akkermansia	NA	1	8	2	4	1	4	0	0	1	8	4	1	2	2	5	0	0	1	5	1	4	2	2	0	3	3	4	5	1	4	3	0	1	3	4	2	0	0	1	0	3	3
ASV469	Bacteria	Verrucomicrobia	Verrucomicrobiae	Verrucomicrobiales	Akkermansiaceae	Akkermansia	NA	2	10	2	1	6	6	0	0	0	5	4	0	4	6	4	0	3	2	5	2	1	3	2	2	2	4	3	2	2	4	5	0	1	9	7	5	0	7	2	0	2	6
ASV470	Bacteria	Verrucomicrobia	Verrucomicrobiae	Verrucomicrobiales	Akkermansiaceae	Akkermansia	NA	4	3	2	0	1	5	1	0	2	11	4	0	6	4	2	0	2	2	7	1	3	2	2	1	4	5	3	3	2	5	5	0	2	5	2	2	2	4	2	0	1	6
ASV471	Bacteria	Firmicutes	Clostridia	Clostridiales	Ruminococcaceae	Harryflintia	NA	11	0	0	1	17	0	0	0	24	0	0	2	12	0	0	0	9	0	0	0	28	0	0	0	0	0	4	0	9	0	0	0	0	0	0	0	13	0	0	13	8	0
ASV472	Bacteria	Firmicutes	Clostridia	Clostridiales	Ruminococcaceae	Ruminiclostridium_9	NA	0	0	3	1	2	0	7	0	9	0	6	0	11	0	11	0	4	0	0	1	17	0	3	0	0	0	1	0	4	2	0	0	0	0	4	0	5	0	4	0	21	0
ASV473	Bacteria	Verrucomicrobia	Verrucomicrobiae	Verrucomicrobiales	Akkermansiaceae	Akkermansia	NA	0	4	2	5	1	7	1	0	1	4	6	0	3	3	0	0	0	2	4	1	2	6	0	0	2	3	0	2	3	3	3	0	0	1	6	4	0	3	1	0	1	3
ASV474	Bacteria	Verrucomicrobia	Verrucomicrobiae	Verrucomicrobiales	Akkermansiaceae	Akkermansia	NA	2	14	4	1	2	7	0	0	3	3	4	0	2	4	0	0	1	2	3	0	4	4	2	1	5	4	1	4	2	7	7	1	1	7	5	0	2	5	1	1	1	3
ASV475	Bacteria	Verrucomicrobia	Verrucomicrobiae	Verrucomicrobiales	Akkermansiaceae	Akkermansia	NA	0	5	6	3	3	6	0	0	4	5	3	0	1	4	1	0	3	3	6	0	4	9	1	3	3	2	1	4	3	8	4	1	2	0	3	1	1	3	6	1	0	5
ASV478	Bacteria	Proteobacteria	Deltaproteobacteria	Desulfovibrionales	Desulfovibrionaceae	Bilophila	NA	1	0	3	0	3	0	11	0	0	2	7	6	6	0	10	0	2	0	4	1	3	0	5	0	1	0	3	9	4	1	0	0	2	0	5	3	6	2	0	0	0	0
ASV479	Bacteria	Bacteroidetes	Bacteroidia	Bacteroidales	Tannerellaceae	Parabacteroides	NA	0	0	0	3	6	0	7	14	0	0	0	22	1	0	5	1	0	1	0	0	17	1	7	8	0	6	12	9	56	0	1	14	0	5	8	8	4	1	0	27	0	8
ASV480	Bacteria	Firmicutes	Clostridia	Clostridiales	Lachnospiraceae	NA	NA	3	0	0	10	2	0	0	0	0	0	0	2	0	0	0	0	5	0	0	3	0	0	0	0	2	0	13	0	0	0	0	0	3	0	19	0	5	0	0	0	0	0
ASV481	Bacteria	Firmicutes	Clostridia	Clostridiales	Lachnospiraceae	Lachnoclostridium	NA	0	0	16	0	0	2	10	5	0	0	5	9	0	0	15	4	0	0	0	2	1	0	7	0	0	3	3	3	1	1	0	3	0	3	11	10	0	7	4	15	0	0
ASV482	Bacteria	Verrucomicrobia	Verrucomicrobiae	Verrucomicrobiales	Akkermansiaceae	Akkermansia	NA	0	1	6	2	3	8	2	0	0	10	3	0	2	0	3	0	0	1	14	2	0	8	3	0	3	1	0	2	5	4	6	0	3	4	4	0	0	6	3	0	0	2
ASV483	Bacteria	Firmicutes	Clostridia	Clostridiales	Ruminococcaceae	Ruminococcaceae_UCG-014	NA	0	0	0	0	1	0	28	0	31	0	0	0	8	0	36	0	1	0	0	0	0	0	6	0	41	0	0	0	9	0	0	22	34	0	0	0	37	0	0	23	0	0
ASV487	Bacteria	Firmicutes	Clostridia	Clostridiales	Lachnospiraceae	NA	NA	3	0	13	0	0	0	29	0	0	0	6	0	4	0	3	0	9	0	6	0	8	0	3	0	14	0	0	0	14	9	41	0	10	0	0	0	0	4	8	0	8	0
ASV488	Bacteria	Firmicutes	Clostridia	Clostridiales	Family_XIII	Family_XIII_AD3011_group	NA	5	0	0	0	3	0	4	3	0	0	1	0	0	0	7	2	3	10	26	0	3	0	13	19	6	32	6	3	10	0	22	5	4	23	8	6	0	0	7	10	3	25
ASV489	Bacteria	Verrucomicrobia	Verrucomicrobiae	Verrucomicrobiales	Akkermansiaceae	Akkermansia	NA	2	6	6	1	0	1	1	0	1	6	0	0	0	7	2	0	3	1	6	6	3	10	0	0	4	4	6	0	5	5	2	0	9	5	4	0	0	8	1	0	1	2
ASV490	Bacteria	Bacteroidetes	Bacteroidia	Bacteroidales	Bacteroidaceae	Bacteroides	NA	0	0	0	0	0	0	0	0	7	0	0	1	0	0	5	0	3	0	0	1	0	0	1	1	0	0	1	0	1	7	2	2	0	0	0	2	1	0	1	2	1	0
ASV491	Bacteria	Verrucomicrobia	Verrucomicrobiae	Verrucomicrobiales	Akkermansiaceae	Akkermansia	NA	2	3	3	4	1	2	8	0	1	3	2	0	1	5	3	0	0	0	4	0	2	8	2	1	2	4	3	2	3	7	0	2	0	2	12	2	0	2	2	0	1	0
ASV492	Bacteria	Verrucomicrobia	Verrucomicrobiae	Verrucomicrobiales	Akkermansiaceae	Akkermansia	NA	1	5	1	2	2	8	1	0	2	2	1	0	1	4	2	1	0	3	6	2	2	3	6	1	3	4	1	2	2	9	2	0	1	2	4	4	1	2	1	0	1	1
ASV493	Bacteria	Firmicutes	Clostridia	Clostridiales	Lachnospiraceae	Lachnospiraceae_NK4A136_group	NA	0	0	0	0	31	0	0	0	31	1	0	7	2	0	6	1	0	0	0	0	0	0	6	0	1	1	1	4	0	0	0	0	0	0	5	20	0	2	8	1	0	0
ASV494	Bacteria	Verrucomicrobia	Verrucomicrobiae	Verrucomicrobiales	Akkermansiaceae	Akkermansia	NA	2	10	3	2	0	8	1	0	1	6	2	0	5	4	2	0	3	3	4	1	4	1	3	3	0	1	1	3	4	4	6	0	0	3	2	1	1	5	4	0	3	7
ASV495	Bacteria	Verrucomicrobia	Verrucomicrobiae	Verrucomicrobiales	Akkermansiaceae	Akkermansia	NA	0	4	3	3	4	5	2	0	2	5	5	0	2	4	5	0	0	2	3	1	1	3	3	2	1	4	2	0	1	3	6	0	2	2	8	2	2	3	2	0	2	0
ASV496	Bacteria	Firmicutes	Clostridia	Clostridiales	Lachnospiraceae	NA	NA	0	0	2	7	5	0	1	0	2	0	0	4	0	0	0	0	0	0	0	5	2	0	0	0	8	1	6	4	11	0	0	2	3	0	0	3	11	0	0	4	7	0
ASV498	Bacteria	Firmicutes	Clostridia	Clostridiales	Lachnospiraceae	Lachnospiraceae_FCS020_group	NA	0	0	7	0	9	0	2	0	3	0	0	2	5	0	7	0	2	0	10	0	12	0	9	0	20	0	11	9	12	0	0	5	6	0	0	0	5	0	0	0	5	0
ASV499	Bacteria	Verrucomicrobia	Verrucomicrobiae	Verrucomicrobiales	Akkermansiaceae	Akkermansia	NA	0	4	4	2	0	12	1	0	0	5	2	0	4	3	4	0	0	3	6	1	5	6	3	1	2	3	1	2	4	3	2	1	1	1	2	2	0	3	3	1	0	0
ASV502	Bacteria	Verrucomicrobia	Verrucomicrobiae	Verrucomicrobiales	Akkermansiaceae	Akkermansia	NA	2	4	6	3	2	9	0	0	0	3	2	1	1	5	6	0	2	1	8	0	3	6	6	1	4	1	1	5	2	2	3	0	1	1	2	0	1	1	0	0	2	3
ASV504	Bacteria	Firmicutes	Clostridia	Clostridiales	Ruminococcaceae	Ruminiclostridium_9	NA	0	0	4	0	4	0	0	0	12	0	25	2	9	0	0	0	3	0	0	1	0	0	0	0	16	0	0	0	0	0	0	0	8	0	3	0	0	0	0	0	3	0
ASV505	Bacteria	Firmicutes	Clostridia	Clostridiales	Ruminococcaceae	Ruminiclostridium	NA	0	0	0	0	7	0	0	0	19	0	0	0	0	0	0	0	3	0	0	0	45	0	0	0	10	0	0	5	17	0	0	10	5	0	0	9	0	0	0	9	0	0
ASV506	Bacteria	Bacteroidetes	Bacteroidia	Bacteroidales	Bacteroidaceae	Bacteroides	NA	0	0	0	0	1	0	1	0	1	0	0	1	4	0	2	0	1	0	0	0	0	0	2	0	0	0	0	1	0	10	5	1	0	0	0	1	0	0	3	4	1	0
ASV507	Bacteria	Firmicutes	Clostridia	Clostridiales	Lachnospiraceae	NA	NA	0	0	32	0	0	14	0	41	0	0	21	0	0	0	0	11	0	5	29	0	0	1	0	39	0	0	1	0	2	0	21	22	0	0	0	0	0	0	11	28	0	0
ASV509	Bacteria	Verrucomicrobia	Verrucomicrobiae	Verrucomicrobiales	Akkermansiaceae	Akkermansia	NA	0	5	1	0	2	5	1	0	0	8	2	0	3	1	1	0	2	1	3	1	3	2	1	0	3	3	3	2	2	5	9	0	2	1	8	1	0	5	2	0	1	4
ASV510	Bacteria	Verrucomicrobia	Verrucomicrobiae	Verrucomicrobiales	Akkermansiaceae	Akkermansia	NA	2	4	5	0	4	5	1	0	2	5	1	1	2	3	5	0	0	2	4	1	2	5	3	2	6	4	2	1	2	5	3	0	1	2	2	4	2	4	4	1	1	1
ASV511	Bacteria	Firmicutes	Clostridia	Clostridiales	Ruminococcaceae	Oscillibacter	NA	4	0	1	1	14	0	4	2	8	0	0	0	8	0	0	5	0	0	0	0	5	0	5	2	17	0	3	1	0	2	3	1	1	0	3	1	8	2	19	2	1	0
ASV512	Bacteria	Verrucomicrobia	Verrucomicrobiae	Verrucomicrobiales	Akkermansiaceae	Akkermansia	NA	4	6	4	2	3	5	1	0	3	7	6	0	6	3	5	0	3	2	6	0	1	10	4	1	4	2	2	5	1	7	3	0	2	3	4	1	0	7	1	1	2	1
ASV513	Bacteria	Verrucomicrobia	Verrucomicrobiae	Verrucomicrobiales	Akkermansiaceae	Akkermansia	NA	2	6	3	1	1	2	0	0	0	8	4	0	2	2	3	0	3	5	5	0	2	6	2	0	1	3	0	5	4	6	8	0	1	3	3	0	1	1	1	1	0	3
ASV514	Bacteria	Firmicutes	Clostridia	Clostridiales	Lachnospiraceae	NA	NA	9	0	0	0	5	0	0	0	6	0	0	0	4	0	0	2	5	0	0	0	9	0	0	5	2	0	0	1	6	0	5	0	27	0	0	0	8	0	1	10	23	0
ASV515	Bacteria	Bacteroidetes	Bacteroidia	Bacteroidales	Tannerellaceae	Parabacteroides	NA	3	1	4	2	3	1	12	6	2	2	0	4	2	0	8	2	0	1	0	2	5	1	5	5	1	12	6	7	2	1	6	6	0	3	1	6	5	0	3	12	5	3
ASV516	Bacteria	Verrucomicrobia	Verrucomicrobiae	Verrucomicrobiales	Akkermansiaceae	Akkermansia	NA	0	5	2	2	4	5	0	0	2	1	4	0	4	2	2	0	1	2	6	2	3	4	4	2	5	3	1	2	3	1	5	1	3	2	7	2	2	6	1	0	0	0
ASV518	Bacteria	Verrucomicrobia	Verrucomicrobiae	Verrucomicrobiales	Akkermansiaceae	Akkermansia	NA	1	2	3	2	1	5	0	0	1	7	6	0	2	3	2	0	2	1	3	0	1	8	2	0	4	3	1	1	0	6	2	0	0	0	2	0	0	3	2	0	1	8
ASV520	Bacteria	Bacteroidetes	Bacteroidia	Bacteroidales	Tannerellaceae	Parabacteroides	NA	0	2	0	1	2	2	5	5	0	0	2	1	0	0	10	0	5	1	23	0	3	0	7	5	0	6	2	4	4	0	3	12	0	1	2	1	2	0	2	9	0	2
ASV522	Bacteria	Bacteroidetes	Bacteroidia	Bacteroidales	Tannerellaceae	Parabacteroides	NA	0	2	3	4	2	4	6	5	0	0	4	3	0	0	9	3	1	4	0	1	3	1	5	5	0	5	4	4	0	0	3	7	0	1	1	1	6	3	2	11	5	1
ASV523	Bacteria	Bacteroidetes	Bacteroidia	Bacteroidales	Tannerellaceae	Parabacteroides	NA	0	0	0	0	0	5	7	0	0	0	2	12	0	0	18	10	0	0	0	0	0	1	9	2	0	2	0	0	19	0	19	0	0	0	0	25	19	0	7	0	0	0
ASV524	Bacteria	Verrucomicrobia	Verrucomicrobiae	Verrucomicrobiales	Akkermansiaceae	Akkermansia	NA	1	4	3	1	1	9	0	0	1	3	5	1	3	3	1	0	2	1	2	0	3	3	2	1	0	9	1	2	1	1	3	0	2	5	2	0	0	6	2	0	2	5
ASV526	Bacteria	Firmicutes	Clostridia	Clostridiales	Lachnospiraceae	Lachnoclostridium	NA	0	0	0	8	19	0	0	0	0	0	0	1	4	0	0	7	7	0	0	8	0	0	0	3	1	0	3	0	0	0	5	10	1	0	5	0	3	0	2	20	0	0
ASV528	Bacteria	Bacteroidetes	Bacteroidia	Bacteroidales	Bacteroidaceae	Bacteroides	NA	0	0	0	0	1	0	0	1	2	0	0	0	0	0	3	0	5	0	0	0	0	0	2	1	1	0	0	0	0	7	0	1	0	0	0	2	0	1	0	2	1	0
ASV529	Bacteria	Bacteroidetes	Bacteroidia	Bacteroidales	Tannerellaceae	Parabacteroides	NA	0	3	0	4	2	4	4	3	0	1	1	4	2	0	9	0	4	2	1	0	3	1	8	7	0	3	3	4	1	1	1	7	0	6	2	2	4	0	2	4	2	0
ASV531	Bacteria	Firmicutes	Clostridia	Clostridiales	Lachnospiraceae	NA	NA	4	0	5	4	7	0	0	0	0	0	0	0	1	0	4	0	4	0	0	0	7	0	0	0	9	0	0	1	7	0	0	0	1	0	4	0	3	0	0	6	15	0
ASV533	Bacteria	Verrucomicrobia	Verrucomicrobiae	Verrucomicrobiales	Akkermansiaceae	Akkermansia	NA	2	3	1	2	4	4	0	0	0	1	4	0	3	2	1	0	3	4	4	1	1	6	2	0	3	1	3	1	1	2	8	0	0	1	7	0	0	4	4	0	1	3
ASV534	Bacteria	Proteobacteria	Deltaproteobacteria	Desulfovibrionales	Desulfovibrionaceae	Bilophila	NA	1	0	2	0	2	0	13	0	1	1	7	11	11	0	4	0	0	1	2	0	2	0	4	0	2	0	13	1	7	1	0	0	0	1	6	3	4	7	0	0	1	0
ASV535	Bacteria	Firmicutes	Clostridia	Clostridiales	Ruminococcaceae	Ruminiclostridium_5	NA	14	0	0	8	4	0	0	0	0	0	0	3	8	0	0	0	2	0	0	10	5	0	0	0	5	0	6	11	10	0	0	2	41	0	2	3	6	0	0	0	9	0
ASV536	Bacteria	Firmicutes	Clostridia	Clostridiales	Ruminococcaceae	Intestinimonas	NA	0	0	0	0	0	0	16	0	2	0	0	3	3	0	6	0	0	0	0	0	0	0	0	0	10	0	0	9	0	7	0	3	2	0	4	3	0	0	0	0	5	0
ASV538	Bacteria	Verrucomicrobia	Verrucomicrobiae	Verrucomicrobiales	Akkermansiaceae	Akkermansia	NA	3	7	2	3	1	5	0	0	0	3	1	1	3	5	1	0	5	0	4	1	1	1	1	0	2	2	1	1	5	3	2	0	1	1	2	1	0	1	4	0	0	4
ASV539	Bacteria	Firmicutes	Clostridia	Clostridiales	Lachnospiraceae	NA	NA	12	0	0	0	1	0	1	0	0	0	0	0	20	0	0	0	8	0	0	0	10	0	1	5	8	0	0	0	12	0	0	1	0	4	0	0	16	0	0	0	8	0
ASV540	Bacteria	Verrucomicrobia	Verrucomicrobiae	Verrucomicrobiales	Akkermansiaceae	Akkermansia	NA	0	5	2	1	3	6	0	0	2	1	4	0	0	3	1	0	0	3	5	2	6	0	3	0	1	3	1	4	2	4	2	0	0	1	0	0	0	2	2	0	0	1
ASV541	Bacteria	Bacteroidetes	Bacteroidia	Bacteroidales	Bacteroidaceae	Bacteroides	NA	0	0	1	2	0	0	0	0	5	0	0	0	1	0	1	1	2	0	0	2	0	0	2	0	0	0	0	2	1	11	2	0	0	0	0	2	1	0	3	2	1	0
ASV542	Bacteria	Bacteroidetes	Bacteroidia	Bacteroidales	Tannerellaceae	Parabacteroides	NA	1	2	2	8	4	4	4	2	2	0	1	7	2	0	14	2	2	1	0	0	2	0	7	5	0	6	8	9	1	0	3	10	0	1	1	2	1	2	1	14	3	2
ASV545	Bacteria	Bacteroidetes	Bacteroidia	Bacteroidales	Rikenellaceae	Alistipes	NA	1	0	0	1	1	1	6	11	1	0	1	3	3	0	0	26	1	0	0	5	9	0	2	11	1	0	2	6	0	2	15	3	4	0	0	8	2	0	7	6	1	1
ASV547	Bacteria	Firmicutes	Clostridia	Clostridiales	Ruminococcaceae	Ruminiclostridium_9	NA	0	0	17	0	2	0	10	0	6	0	0	3	1	0	3	0	0	0	1	7	12	0	6	0	15	0	1	2	6	0	2	0	4	0	0	1	4	0	0	0	0	0
ASV548	Bacteria	Verrucomicrobia	Verrucomicrobiae	Verrucomicrobiales	Akkermansiaceae	Akkermansia	NA	1	3	3	2	0	2	1	0	3	13	5	0	2	2	4	0	1	2	14	2	2	5	1	1	1	2	4	1	5	5	4	0	1	7	2	1	2	8	3	1	0	2
ASV549	Bacteria	Verrucomicrobia	Verrucomicrobiae	Verrucomicrobiales	Akkermansiaceae	Akkermansia	NA	3	4	0	1	1	5	1	0	0	7	2	0	4	1	1	0	0	2	7	1	1	6	3	0	5	2	1	1	1	3	2	0	0	1	1	5	0	5	2	0	0	4
ASV550	Bacteria	Firmicutes	Clostridia	Clostridiales	Ruminococcaceae	NA	NA	1	0	0	4	5	2	3	2	0	2	1	2	2	0	2	1	2	0	2	2	5	0	4	11	5	0	6	14	1	8	4	9	2	0	14	3	3	5	10	3	1	0
ASV551	Bacteria	Firmicutes	Clostridia	Clostridiales	Clostridiaceae_1	Clostridium_sensu_stricto_1	NA	16	0	0	2	5	0	4	2	5	0	0	0	14	0	0	4	19	0	0	0	11	0	8	15	5	0	3	2	6	0	0	0	19	0	2	0	16	0	0	0	33	0
ASV553	Bacteria	Bacteroidetes	Bacteroidia	Bacteroidales	Tannerellaceae	Parabacteroides	NA	2	0	1	0	1	7	0	0	0	6	0	1	0	15	0	4	0	5	0	2	0	6	0	1	0	3	4	0	0	1	3	2	0	8	1	1	1	0	1	0	3	1
ASV556	Bacteria	Verrucomicrobia	Verrucomicrobiae	Verrucomicrobiales	Akkermansiaceae	Akkermansia	NA	2	4	3	1	4	3	3	0	1	7	4	0	3	4	1	0	1	3	6	0	3	4	0	0	1	2	2	0	4	1	2	0	0	0	6	1	0	3	4	0	0	4
ASV558	Bacteria	Firmicutes	Clostridia	Clostridiales	Christensenellaceae	Christensenellaceae_R-7_group	NA	6	0	3	0	0	0	0	0	2	10	0	0	7	0	1	6	4	0	4	0	5	0	4	0	0	10	3	0	10	3	5	0	0	1	1	4	2	1	5	0	3	0
ASV559	Bacteria	Bacteroidetes	Bacteroidia	Bacteroidales	Tannerellaceae	Parabacteroides	NA	5	0	0	1	1	0	4	5	2	2	0	4	1	0	5	6	0	0	1	0	0	0	6	3	0	0	0	5	6	0	3	3	2	1	1	2	2	0	3	5	1	0
ASV560	Bacteria	Bacteroidetes	Bacteroidia	Bacteroidales	Bacteroidaceae	Bacteroides	NA	1	0	3	1	0	0	5	19	0	0	20	1	0	0	0	38	3	0	3	2	2	0	1	2	0	0	4	0	1	5	7	0	0	0	4	0	1	4	9	7	21	0
ASV561	Bacteria	Bacteroidetes	Bacteroidia	Bacteroidales	Bacteroidaceae	Bacteroides	NA	0	0	0	0	1	0	0	0	6	0	0	2	0	0	0	0	2	0	0	1	0	0	1	1	0	0	1	1	0	9	2	1	0	0	0	2	1	0	2	6	4	0
ASV562	Bacteria	Verrucomicrobia	Verrucomicrobiae	Verrucomicrobiales	Akkermansiaceae	Akkermansia	NA	1	8	3	1	1	5	0	0	0	1	1	0	0	0	2	0	1	4	2	0	2	2	3	2	1	3	2	1	6	5	3	1	1	1	3	1	1	6	3	0	0	1
ASV564	Bacteria	Firmicutes	Clostridia	Clostridiales	Lachnospiraceae	Lachnoclostridium	NA	18	0	0	9	6	0	4	0	31	0	0	5	0	0	7	0	22	0	0	11	0	0	4	0	8	0	9	0	0	0	0	10	1	0	0	0	2	0	0	20	13	0
ASV566	Bacteria	Firmicutes	Clostridia	Clostridiales	Ruminococcaceae	Oscillibacter	NA	27	0	0	0	5	0	0	0	11	0	0	0	5	0	0	5	32	0	0	0	29	0	0	1	46	0	0	0	6	0	0	8	8	0	0	0	7	0	0	0	0	0
ASV567	Bacteria	Firmicutes	Erysipelotrichia	Erysipelotrichales	Erysipelotrichaceae	NA	NA	0	3	0	0	0	7	2	0	0	0	0	0	0	3	0	0	0	4	0	0	3	11	0	0	0	1	2	0	0	2	2	0	0	2	4	0	0	0	0	0	0	5
ASV569	Bacteria	Firmicutes	Clostridia	Clostridiales	Christensenellaceae	Christensenellaceae_R-7_group	NA	0	0	0	0	5	0	6	3	1	0	0	2	7	0	5	0	8	0	0	0	7	0	5	8	20	0	7	2	15	0	2	3	11	0	2	0	4	0	0	4	0	0
ASV570	Bacteria	Firmicutes	Bacilli	Lactobacillales	Lactobacillaceae	Lactobacillus	NA	2	0	0	0	0	1	1	0	1	0	0	0	6	4	0	0	6	4	0	0	1	0	7	0	0	1	0	3	76	0	0	0	4	4	0	2	11	0	0	0	28	0
ASV572	Bacteria	Bacteroidetes	Bacteroidia	Bacteroidales	Bacteroidaceae	Bacteroides	NA	1	0	0	0	0	0	0	1	2	0	0	2	1	0	0	0	5	0	0	0	0	0	0	2	0	0	0	1	1	4	3	0	0	0	0	3	1	1	1	4	2	0
ASV573	Bacteria	Bacteroidetes	Bacteroidia	Bacteroidales	Bacteroidaceae	Bacteroides	NA	0	0	0	0	0	0	0	1	4	0	0	1	1	0	3	1	4	0	0	2	0	0	2	2	1	0	0	2	0	5	2	1	0	0	0	0	0	0	1	5	0	0
ASV574	Bacteria	Verrucomicrobia	Verrucomicrobiae	Verrucomicrobiales	Akkermansiaceae	Akkermansia	NA	0	5	2	2	0	4	3	0	0	6	2	0	5	2	4	0	1	1	6	0	1	5	1	0	2	5	1	4	2	4	1	0	1	4	2	0	1	6	1	0	1	3
ASV575	Bacteria	Bacteroidetes	Bacteroidia	Bacteroidales	Bacteroidaceae	Bacteroides	NA	0	0	0	0	2	0	1	0	4	0	0	0	4	0	2	0	1	0	0	1	0	0	2	2	0	0	1	0	2	4	0	1	0	0	0	2	1	0	0	2	2	0
ASV577	Bacteria	Firmicutes	Clostridia	Clostridiales	Lachnospiraceae	NA	NA	10	0	2	4	2	0	3	2	2	0	1	2	1	0	2	0	4	0	2	3	5	0	1	0	9	0	4	3	12	2	2	2	6	0	6	3	2	1	4	0	5	0
ASV579	Bacteria	Firmicutes	Clostridia	Clostridiales	Ruminococcaceae	GCA-900066225	NA	15	0	9	6	0	0	6	0	3	0	1	1	0	0	0	19	0	0	4	0	0	0	2	3	15	0	0	0	8	2	4	6	0	0	5	0	3	2	2	0	2	0
ASV584	Bacteria	Firmicutes	Clostridia	Clostridiales	Lachnospiraceae	GCA-900066575	NA	0	0	0	1	0	0	2	0	20	0	0	5	0	0	2	0	1	0	0	4	0	0	0	0	0	0	17	0	0	0	0	0	0	0	10	0	3	0	0	0	0	0
ASV585	Bacteria	Firmicutes	Clostridia	Clostridiales	Lachnospiraceae	Eisenbergiella	NA	9	0	0	0	5	0	6	0	6	0	0	3	0	0	0	0	2	0	0	7	7	0	0	0	1	0	6	1	9	0	0	0	26	0	11	5	0	0	0	5	8	0
ASV588	Bacteria	Bacteroidetes	Bacteroidia	Bacteroidales	Rikenellaceae	Alistipes	NA	2	0	8	4	0	0	0	24	0	0	2	10	3	0	3	5	0	0	3	15	2	0	3	8	0	1	6	0	1	0	4	0	0	0	0	2	2	0	2	0	1	0
ASV590	Bacteria	Verrucomicrobia	Verrucomicrobiae	Verrucomicrobiales	Akkermansiaceae	Akkermansia	NA	0	2	2	1	1	5	1	0	0	7	8	1	2	2	4	0	2	4	3	0	1	3	0	2	0	1	0	3	0	6	5	0	4	1	2	0	1	4	0	1	2	5
ASV591	Bacteria	Firmicutes	Clostridia	Clostridiales	Ruminococcaceae	Ruminiclostridium	NA	4	0	3	1	0	0	0	0	4	0	0	0	11	0	0	0	2	0	0	8	19	0	3	0	5	0	1	0	11	0	2	0	0	2	0	0	2	0	14	0	4	0
ASV593	Bacteria	Firmicutes	Clostridia	Clostridiales	Ruminococcaceae	Oscillibacter	NA	9	0	0	1	12	0	0	0	97	0	0	3	0	0	1	0	5	0	0	3	16	0	0	0	9	0	0	0	0	0	0	0	7	0	1	0	3	0	0	0	0	0
ASV595	Bacteria	Verrucomicrobia	Verrucomicrobiae	Verrucomicrobiales	Akkermansiaceae	Akkermansia	NA	1	7	0	2	3	3	0	0	1	3	2	0	0	2	1	0	0	3	7	1	3	8	6	0	0	6	0	2	1	3	2	1	1	0	5	0	1	5	1	0	1	2
ASV596	Bacteria	Bacteroidetes	Bacteroidia	Bacteroidales	Bacteroidaceae	Bacteroides	NA	0	0	1	0	0	4	6	3	1	0	2	2	0	0	1	4	0	4	6	0	4	0	4	0	0	0	5	2	0	0	0	1	21	3	8	3	10	6	1	1	3	0
ASV597	Bacteria	Proteobacteria	Alphaproteobacteria	Rhodospirillales	NA	NA	NA	2	0	0	0	0	0	2	0	3	7	1	0	3	0	2	0	3	0	1	1	1	0	3	0	0	1	0	0	0	0	0	8	1	2	2	1	1	1	2	0	8	2
ASV598	Bacteria	Verrucomicrobia	Verrucomicrobiae	Verrucomicrobiales	Akkermansiaceae	Akkermansia	NA	0	1	2	1	3	3	2	0	0	3	1	0	2	1	2	0	1	1	3	0	1	4	1	2	1	1	0	1	1	4	1	0	0	3	5	1	0	1	0	0	0	4
ASV600	Bacteria	Firmicutes	Clostridia	Clostridiales	Ruminococcaceae	UBA1819	NA	0	0	3	1	0	3	3	5	0	1	2	0	0	0	6	1	0	1	7	0	1	0	1	1	0	1	1	1	0	4	0	0	0	4	0	1	0	11	0	2	0	0
ASV601	Bacteria	Bacteroidetes	Bacteroidia	Bacteroidales	Tannerellaceae	Parabacteroides	NA	0	1	2	7	2	0	8	2	0	0	1	4	0	0	6	0	0	0	0	0	1	0	2	6	0	1	0	6	0	1	2	8	0	0	7	0	1	0	3	3	2	0
ASV603	Bacteria	Bacteroidetes	Bacteroidia	Bacteroidales	Bacteroidaceae	Bacteroides	NA	0	0	0	0	2	0	1	0	3	0	0	0	2	0	0	1	0	0	0	1	0	0	0	0	0	0	2	1	0	8	0	0	0	0	0	1	1	1	1	8	1	0
ASV604	Bacteria	Bacteroidetes	Bacteroidia	Bacteroidales	Tannerellaceae	Parabacteroides	NA	1	1	0	2	0	3	0	1	0	4	0	2	1	4	3	2	0	2	1	0	0	1	0	3	0	6	1	0	2	0	3	1	1	13	0	3	0	0	2	1	3	0
ASV605	Bacteria	Proteobacteria	Gammaproteobacteria	Enterobacteriales	Enterobacteriaceae	Escherichia/Shigella	NA	0	11	0	0	0	0	0	0	0	0	0	0	0	7	0	0	0	30	0	0	0	4	0	0	0	1	0	1	0	0	0	0	0	0	0	0	0	0	0	0	0	4
ASV607	Bacteria	Bacteroidetes	Bacteroidia	Bacteroidales	Tannerellaceae	Parabacteroides	NA	13	4	0	1	3	22	4	2	0	0	0	0	2	0	10	3	1	0	0	1	3	0	7	3	0	3	4	9	2	0	2	5	0	3	2	2	2	0	2	12	3	0
ASV609	Bacteria	Bacteroidetes	Bacteroidia	Bacteroidales	Bacteroidaceae	Bacteroides	NA	0	0	1	0	0	0	1	0	6	0	0	1	0	0	2	0	1	0	0	1	0	0	0	1	1	0	0	0	0	2	1	2	0	0	0	0	0	0	0	3	3	0
ASV610	Bacteria	Bacteroidetes	Bacteroidia	Bacteroidales	Bacteroidaceae	Bacteroides	vulgatus	0	0	0	0	1	0	0	1	4	0	0	1	0	0	0	1	1	0	0	1	0	0	2	1	1	0	0	0	1	7	2	0	0	0	1	2	0	0	1	3	1	0
ASV611	Bacteria	Bacteroidetes	Bacteroidia	Bacteroidales	Bacteroidaceae	Bacteroides	NA	2	0	1	0	1	0	0	0	0	0	0	1	2	0	1	0	2	0	0	2	0	0	0	1	0	0	1	0	0	6	3	1	0	0	1	1	1	2	0	5	3	0
ASV612	Bacteria	Bacteroidetes	Bacteroidia	Bacteroidales	Bacteroidaceae	Bacteroides	NA	0	0	0	1	1	0	1	0	2	0	0	0	1	0	2	3	2	0	0	3	0	0	0	1	0	0	0	1	0	6	0	0	0	0	0	1	1	0	0	2	4	0
ASV617	Bacteria	Bacteroidetes	Bacteroidia	Bacteroidales	Rikenellaceae	Alistipes	NA	2	0	7	1	1	1	2	11	0	1	0	4	1	0	1	9	0	0	1	17	2	0	4	7	0	1	1	3	0	0	2	0	0	1	2	0	0	0	6	0	0	0
ASV618	Bacteria	Bacteroidetes	Bacteroidia	Bacteroidales	Bacteroidaceae	Bacteroides	NA	0	0	0	0	0	0	1	0	1	0	0	0	3	0	0	0	1	0	0	0	0	0	1	0	1	0	0	0	0	3	4	3	0	0	0	0	0	0	2	8	0	0
ASV619	Bacteria	Verrucomicrobia	Verrucomicrobiae	Verrucomicrobiales	Akkermansiaceae	Akkermansia	NA	0	5	2	4	0	7	1	0	1	1	2	0	1	1	5	0	3	3	5	0	0	4	1	1	3	2	1	3	2	2	6	0	2	2	3	0	2	3	1	0	1	0
ASV620	Bacteria	Firmicutes	Bacilli	Lactobacillales	Lactobacillaceae	Lactobacillus	NA	0	0	0	0	0	2	0	0	2	0	0	0	3	1	0	0	5	6	0	0	3	0	5	0	1	0	2	0	80	0	0	0	7	1	0	4	4	0	0	0	18	0
ASV622	Bacteria	Bacteroidetes	Bacteroidia	Bacteroidales	Tannerellaceae	Parabacteroides	NA	0	2	2	0	0	5	0	0	1	3	0	0	0	6	0	8	1	4	0	1	0	2	0	1	0	1	3	1	0	1	2	1	1	7	0	2	1	0	1	0	0	0
ASV623	Bacteria	Bacteroidetes	Bacteroidia	Bacteroidales	Bacteroidaceae	Bacteroides	NA	0	0	0	0	0	0	0	0	3	0	0	1	1	0	0	2	3	0	0	0	0	0	0	1	1	0	0	0	0	5	0	1	0	0	0	1	0	2	1	10	1	0
ASV624	Bacteria	Firmicutes	Clostridia	Clostridiales	Lachnospiraceae	Lachnospiraceae_FCS020_group	NA	0	0	2	0	5	0	10	0	8	0	2	0	0	0	0	0	3	0	8	1	0	0	5	5	0	0	0	2	8	3	13	2	0	0	2	7	0	3	0	22	4	0
ASV625	Bacteria	Firmicutes	Clostridia	Clostridiales	Lachnospiraceae	Lachnoclostridium	NA	0	0	4	0	0	2	1	1	1	0	3	4	0	0	11	1	0	0	0	3	0	0	3	0	0	5	4	2	0	0	0	0	0	1	7	4	0	7	9	6	0	0
ASV626	Bacteria	Verrucomicrobia	Verrucomicrobiae	Verrucomicrobiales	Akkermansiaceae	Akkermansia	NA	0	2	2	0	2	6	1	0	0	2	3	0	4	1	2	0	1	1	2	0	2	5	1	1	1	1	0	5	3	4	2	0	1	0	1	0	0	2	2	0	0	1
ASV627	Bacteria	Bacteroidetes	Bacteroidia	Bacteroidales	Bacteroidaceae	Bacteroides	NA	0	0	1	0	2	0	2	1	4	0	0	0	2	0	1	3	2	0	0	2	0	0	1	0	0	0	0	0	0	8	1	0	0	0	0	1	11	0	1	2	3	0
ASV630	Bacteria	Bacteroidetes	Bacteroidia	Bacteroidales	Bacteroidaceae	Bacteroides	NA	0	0	0	0	1	0	0	1	1	0	0	0	3	0	2	2	0	0	0	0	0	0	0	0	0	0	1	0	0	6	2	0	0	0	0	1	0	0	0	3	2	0
ASV631	Bacteria	Bacteroidetes	Bacteroidia	Bacteroidales	Bacteroidaceae	Bacteroides	NA	0	0	0	0	0	0	2	0	2	0	0	0	4	0	1	0	4	0	0	1	1	0	0	1	0	0	0	0	0	6	0	1	0	0	0	3	1	0	1	2	1	0
ASV633	Bacteria	Bacteroidetes	Bacteroidia	Bacteroidales	Bacteroidaceae	Bacteroides	NA	0	0	1	0	0	0	1	1	1	0	0	0	1	0	0	0	3	0	0	0	0	0	1	0	0	0	2	0	0	5	1	1	0	0	0	1	0	1	1	4	4	0
ASV634	Bacteria	Bacteroidetes	Bacteroidia	Bacteroidales	Bacteroidaceae	Bacteroides	NA	0	0	0	1	0	0	1	0	3	0	0	0	5	0	0	0	3	0	0	0	0	0	1	0	0	0	0	2	0	2	2	0	0	0	2	0	1	0	0	2	2	0
ASV635	Bacteria	Verrucomicrobia	Verrucomicrobiae	Verrucomicrobiales	Akkermansiaceae	Akkermansia	NA	1	7	2	3	1	3	0	0	1	0	2	1	0	4	1	0	0	0	1	0	3	2	1	1	0	2	2	2	1	1	1	0	0	3	0	0	0	1	1	0	0	2
ASV637	Bacteria	Bacteroidetes	Bacteroidia	Bacteroidales	Tannerellaceae	Parabacteroides	NA	2	0	1	0	0	0	1	0	0	8	0	1	0	8	1	8	0	6	0	0	0	3	2	1	0	5	6	0	0	0	3	2	0	7	0	2	0	0	4	0	0	1
ASV638	Bacteria	Bacteroidetes	Bacteroidia	Bacteroidales	Bacteroidaceae	Bacteroides	NA	0	0	0	0	0	0	2	0	2	0	0	0	0	0	0	1	1	0	0	1	0	0	2	0	0	0	0	2	1	6	3	4	0	0	0	0	0	0	1	6	3	0
ASV640	Bacteria	Verrucomicrobia	Verrucomicrobiae	Verrucomicrobiales	Akkermansiaceae	Akkermansia	NA	1	2	1	1	2	7	0	0	0	5	3	0	3	1	2	0	2	1	2	1	1	2	4	0	0	0	1	0	5	0	0	0	1	1	6	1	2	3	1	0	2	3
ASV641	Bacteria	Bacteroidetes	Bacteroidia	Bacteroidales	Tannerellaceae	Parabacteroides	NA	0	2	0	0	0	1	0	1	0	2	0	5	0	12	1	2	2	2	0	3	0	3	0	0	0	5	1	1	2	0	1	0	0	7	0	3	0	0	3	0	0	1
ASV642	Bacteria	Bacteroidetes	Bacteroidia	Bacteroidales	Bacteroidaceae	Bacteroides	NA	0	0	0	0	1	0	2	0	2	0	0	0	1	0	1	0	3	0	0	1	1	0	1	0	0	0	0	0	0	10	1	0	0	0	0	1	3	1	0	3	1	0
ASV643	Bacteria	Bacteroidetes	Bacteroidia	Bacteroidales	Bacteroidaceae	Bacteroides	NA	0	0	0	0	0	0	1	1	3	0	0	0	1	0	1	1	10	0	0	1	1	0	1	0	0	0	0	0	0	7	1	0	0	0	0	1	0	1	2	3	0	0
ASV644	Bacteria	Verrucomicrobia	Verrucomicrobiae	Verrucomicrobiales	Akkermansiaceae	Akkermansia	NA	0	2	4	1	2	4	2	0	1	5	4	0	3	4	2	0	1	3	5	1	5	4	1	1	3	3	1	1	2	6	4	0	0	2	2	0	0	4	1	0	0	3
ASV645	Bacteria	Bacteroidetes	Bacteroidia	Bacteroidales	Bacteroidaceae	Bacteroides	NA	0	0	0	0	0	0	0	0	4	0	1	1	3	0	0	0	1	0	0	1	0	0	2	0	3	0	1	0	0	7	3	2	0	0	0	1	0	1	1	5	1	0
ASV646	Bacteria	Bacteroidetes	Bacteroidia	Bacteroidales	Bacteroidaceae	Bacteroides	NA	0	0	0	0	1	0	0	0	2	0	0	0	1	0	0	1	1	0	0	2	0	0	1	1	0	0	1	0	2	7	1	1	0	0	0	0	0	0	1	4	2	0
ASV647	Bacteria	Firmicutes	Clostridia	Clostridiales	Ruminococcaceae	Ruminiclostridium_9	NA	1	0	0	3	0	0	1	0	1	0	10	7	4	0	2	0	0	0	0	0	0	0	1	0	0	0	0	5	0	11	0	0	1	0	2	0	4	0	0	0	1	0
ASV648	Bacteria	Bacteroidetes	Bacteroidia	Bacteroidales	Tannerellaceae	Parabacteroides	NA	2	2	2	0	0	2	1	1	0	6	0	0	0	8	0	3	0	1	0	0	0	0	0	0	0	3	4	1	0	0	0	2	0	8	0	0	0	0	1	0	0	1
ASV649	Bacteria	Proteobacteria	Gammaproteobacteria	Enterobacteriales	Enterobacteriaceae	Escherichia/Shigella	NA	0	13	0	0	1	1	0	0	0	2	0	0	0	5	0	0	0	23	0	0	0	1	0	0	0	0	0	0	0	0	0	0	0	0	0	0	0	0	0	0	0	3
ASV650	Bacteria	Verrucomicrobia	Verrucomicrobiae	Verrucomicrobiales	Akkermansiaceae	Akkermansia	NA	2	3	2	5	2	2	0	0	0	6	2	1	3	1	2	0	1	1	4	1	0	3	1	1	0	1	1	3	1	4	4	0	1	4	1	1	0	4	1	0	1	5
ASV651	Bacteria	Verrucomicrobia	Verrucomicrobiae	Verrucomicrobiales	Akkermansiaceae	Akkermansia	NA	1	2	2	1	2	5	0	0	0	3	2	0	1	4	1	0	0	2	3	1	2	4	0	0	1	1	1	3	1	2	2	0	1	2	5	0	0	6	2	0	0	1
ASV652	Bacteria	Bacteroidetes	Bacteroidia	Bacteroidales	Bacteroidaceae	Bacteroides	NA	0	0	0	0	0	0	1	0	4	0	0	1	3	0	0	0	2	0	0	0	1	0	2	2	0	0	0	0	1	7	2	1	0	0	0	0	0	0	0	4	2	0
ASV654	Bacteria	Firmicutes	Clostridia	Clostridiales	Lachnospiraceae	Lachnospiraceae_FCS020_group	NA	4	0	0	7	6	0	0	0	18	0	0	4	0	0	0	0	9	2	0	0	4	0	0	0	0	0	0	0	0	0	0	32	14	0	2	0	0	0	0	52	10	0
ASV656	Bacteria	Bacteroidetes	Bacteroidia	Bacteroidales	Bacteroidaceae	Bacteroides	NA	0	0	1	0	0	0	1	0	3	0	0	0	0	0	0	1	3	0	0	1	0	0	0	0	0	0	0	1	0	5	1	1	0	0	0	1	0	0	1	4	1	0
ASV657	Bacteria	Bacteroidetes	Bacteroidia	Bacteroidales	Bacteroidaceae	Bacteroides	NA	0	0	0	0	0	0	1	1	2	0	0	0	2	0	0	1	1	0	0	2	0	0	3	0	0	0	0	0	0	7	1	1	0	0	0	0	2	1	0	2	0	0
ASV658	Bacteria	Firmicutes	Clostridia	Clostridiales	Ruminococcaceae	Ruminococcaceae_UCG-013	NA	0	0	1	1	0	0	1	0	0	0	0	0	0	0	3	0	0	0	0	1	3	0	3	0	1	0	2	0	12	0	0	0	0	0	1	2	1	0	0	1	0	0
ASV659	Bacteria	Bacteroidetes	Bacteroidia	Bacteroidales	Bacteroidaceae	Bacteroides	NA	0	0	0	0	1	0	1	1	0	0	0	1	4	0	1	0	2	0	0	1	0	0	2	0	0	0	0	0	1	3	2	0	0	0	0	2	0	0	3	5	1	0
ASV660	Bacteria	Verrucomicrobia	Verrucomicrobiae	Verrucomicrobiales	Akkermansiaceae	Akkermansia	NA	1	0	2	2	0	0	0	0	3	4	0	0	2	3	0	0	5	0	9	1	3	3	1	0	2	2	2	1	3	5	2	0	2	1	1	2	0	6	1	0	1	1
ASV661	Bacteria	Firmicutes	Clostridia	Clostridiales	Ruminococcaceae	UBA1819	NA	0	0	6	0	0	1	9	1	0	2	3	0	0	0	6	0	0	1	5	0	0	0	1	3	0	0	0	0	0	7	2	0	0	0	0	0	0	8	2	0	0	2
ASV662	Bacteria	Firmicutes	Clostridia	Clostridiales	Lachnospiraceae	Lachnospiraceae_UCG-006	NA	0	0	0	1	0	0	2	4	0	0	0	4	1	0	0	12	6	0	0	3	0	0	9	14	2	0	0	3	0	0	0	0	5	0	0	9	2	0	0	0	4	0
ASV663	Bacteria	Firmicutes	Bacilli	Lactobacillales	Lactobacillaceae	Lactobacillus	NA	0	0	0	0	0	0	0	0	0	0	0	0	2	0	0	0	0	0	0	1	0	0	7	2	0	0	0	1	5	0	0	1	1	0	0	1	0	2	0	2	6	0
ASV664	Bacteria	Firmicutes	Clostridia	Clostridiales	Peptostreptococcaceae	Romboutsia	NA	1	0	1	2	0	0	1	0	3	0	0	2	5	0	0	0	1	0	0	0	1	0	1	1	0	0	3	1	5	0	2	0	3	0	0	3	1	1	0	0	5	0
ASV665	Bacteria	Firmicutes	Clostridia	Clostridiales	Ruminococcaceae	NA	NA	9	0	2	0	1	0	0	0	8	0	3	0	0	0	0	1	4	0	0	2	4	0	0	0	2	0	3	0	20	0	0	9	7	0	1	0	0	1	0	0	6	0
ASV666	Bacteria	Verrucomicrobia	Verrucomicrobiae	Verrucomicrobiales	Akkermansiaceae	Akkermansia	NA	2	4	1	3	2	3	0	0	1	3	6	0	1	1	0	0	0	0	2	0	3	1	1	1	3	1	3	1	0	3	1	0	0	5	3	0	0	2	2	0	0	2
ASV667	Bacteria	Bacteroidetes	Bacteroidia	Bacteroidales	Bacteroidaceae	Bacteroides	NA	0	0	0	0	0	0	1	0	2	0	0	1	0	0	3	0	4	0	0	2	0	0	2	2	0	0	0	0	0	3	1	4	0	0	0	0	0	1	2	4	2	0
ASV668	Bacteria	Bacteroidetes	Bacteroidia	Bacteroidales	Bacteroidaceae	Bacteroides	NA	0	0	0	0	0	0	1	1	2	0	0	1	2	0	0	0	4	0	0	1	1	0	1	3	0	0	0	0	0	4	5	2	0	0	0	1	0	0	1	4	2	0
ASV669	Bacteria	Bacteroidetes	Bacteroidia	Bacteroidales	Tannerellaceae	Parabacteroides	NA	2	0	1	1	1	5	0	0	1	4	0	1	0	8	0	4	0	3	0	1	0	4	0	0	0	4	3	1	0	0	0	0	1	2	0	1	0	0	0	0	1	0
ASV670	Bacteria	Firmicutes	Bacilli	Lactobacillales	Streptococcaceae	Lactococcus	NA	2	0	1	0	6	0	2	0	4	1	0	1	6	0	1	4	5	0	1	0	6	0	2	0	10	1	2	3	12	0	0	2	10	0	3	0	6	2	0	0	2	1
ASV672	Bacteria	Bacteroidetes	Bacteroidia	Bacteroidales	Tannerellaceae	Parabacteroides	NA	0	0	2	2	1	1	4	0	0	4	1	2	0	0	4	0	0	1	0	0	0	1	6	1	4	6	3	6	0	1	0	4	0	0	3	2	6	0	3	2	1	2
ASV673	Bacteria	Verrucomicrobia	Verrucomicrobiae	Verrucomicrobiales	Akkermansiaceae	Akkermansia	NA	1	4	2	2	2	3	3	0	1	4	1	0	3	3	1	0	1	0	1	1	1	3	1	0	1	1	0	1	3	3	0	0	1	3	2	0	0	2	0	2	0	2
ASV676	Bacteria	Verrucomicrobia	Verrucomicrobiae	Verrucomicrobiales	Akkermansiaceae	Akkermansia	NA	1	2	3	2	1	4	3	0	0	4	1	1	4	5	0	0	0	1	1	2	1	2	0	0	1	2	0	2	1	2	4	0	0	2	1	0	0	3	2	1	0	1
ASV677	Bacteria	Firmicutes	Bacilli	Lactobacillales	Enterococcaceae	Enterococcus	NA	0	2	1	0	0	4	0	0	0	0	0	0	0	0	0	3	0	19	0	0	0	17	1	0	0	3	0	0	0	0	0	0	0	6	0	0	0	0	0	0	0	2
ASV678	Bacteria	Firmicutes	Clostridia	Clostridiales	Lachnospiraceae	Lachnospiraceae_FCS020_group	NA	9	0	0	0	3	0	18	0	0	0	5	2	0	0	16	0	3	0	0	15	0	0	4	0	0	0	0	0	0	3	0	0	2	0	9	0	0	5	0	14	5	0
ASV679	Bacteria	Bacteroidetes	Bacteroidia	Bacteroidales	Tannerellaceae	Parabacteroides	NA	0	0	1	2	0	2	0	0	0	4	0	0	2	4	0	3	0	4	0	0	0	0	0	3	0	4	5	1	0	0	2	2	0	5	0	1	1	0	1	1	1	0
ASV681	Bacteria	Verrucomicrobia	Verrucomicrobiae	Verrucomicrobiales	Akkermansiaceae	Akkermansia	NA	2	4	2	1	1	3	1	0	0	0	0	0	3	1	1	0	1	2	2	0	1	1	0	1	0	2	2	3	1	2	2	0	1	2	0	3	0	2	1	0	0	0
ASV683	Bacteria	Bacteroidetes	Bacteroidia	Bacteroidales	Tannerellaceae	Parabacteroides	NA	0	0	1	1	0	3	2	0	0	5	0	0	0	7	1	3	0	3	0	0	0	4	1	0	0	2	3	0	0	0	2	0	2	11	0	0	1	0	1	0	0	0
ASV685	Bacteria	Bacteroidetes	Bacteroidia	Bacteroidales	Bacteroidaceae	Bacteroides	NA	0	0	0	0	0	0	1	0	2	0	0	0	4	0	0	0	3	0	0	0	0	0	0	0	0	0	0	2	0	7	0	0	0	0	0	1	1	0	1	3	2	0
ASV686	Bacteria	Verrucomicrobia	Verrucomicrobiae	Verrucomicrobiales	Akkermansiaceae	Akkermansia	NA	1	1	0	4	0	5	0	0	0	5	3	0	3	1	0	0	2	3	1	1	0	4	0	0	0	2	0	1	3	2	5	0	1	3	2	1	0	4	1	0	0	2
ASV687	Bacteria	Bacteroidetes	Bacteroidia	Bacteroidales	Tannerellaceae	Parabacteroides	NA	1	3	0	1	0	4	0	1	1	4	0	0	0	6	1	1	0	6	0	0	0	3	0	0	0	5	2	1	0	0	1	0	1	10	0	1	0	0	0	0	1	1
ASV689	Bacteria	Bacteroidetes	Bacteroidia	Bacteroidales	Tannerellaceae	Parabacteroides	NA	0	0	0	1	0	5	1	0	0	4	0	0	0	5	1	3	1	2	0	0	1	0	0	0	0	3	3	1	0	0	2	1	0	8	0	0	1	0	3	0	2	2
ASV691	Bacteria	Bacteroidetes	Bacteroidia	Bacteroidales	Bacteroidaceae	Bacteroides	NA	0	0	0	0	1	0	0	0	1	0	0	0	3	0	0	0	5	0	0	2	1	0	1	2	0	0	1	0	0	4	2	2	0	0	0	1	2	1	1	1	0	0
ASV693	Bacteria	Firmicutes	Clostridia	Clostridiales	Lachnospiraceae	NA	NA	5	0	0	3	0	0	5	3	1	0	1	1	3	0	3	1	4	0	0	0	4	0	0	3	1	0	0	0	2	3	1	3	1	0	0	0	13	0	1	15	1	0
ASV694	Bacteria	Verrucomicrobia	Verrucomicrobiae	Verrucomicrobiales	Akkermansiaceae	Akkermansia	NA	0	3	1	1	3	2	0	0	1	2	1	1	0	1	2	0	0	1	1	0	1	2	1	0	3	2	1	2	1	6	2	0	0	0	5	1	0	3	3	0	0	0
ASV696	Bacteria	Firmicutes	Clostridia	Clostridiales	Family_XIII	NA	NA	0	0	0	2	5	0	3	7	0	0	0	0	2	0	5	0	6	0	0	0	1	0	2	2	7	0	0	2	1	4	14	0	3	0	0	0	3	2	4	2	2	0
ASV697	Bacteria	Firmicutes	Clostridia	Clostridiales	Lachnospiraceae	NA	NA	0	0	0	0	2	0	7	0	0	0	0	0	1	0	3	7	2	0	0	0	0	0	2	0	4	0	0	1	2	2	4	4	2	0	4	1	1	0	6	6	0	0
ASV698	Bacteria	Firmicutes	Clostridia	Clostridiales	Ruminococcaceae	NA	NA	0	0	2	0	4	0	0	0	4	0	0	1	2	0	0	0	10	0	0	0	8	0	3	0	3	0	7	0	2	0	0	5	0	0	0	1	2	0	0	2	3	0
ASV699	Bacteria	Bacteroidetes	Bacteroidia	Bacteroidales	Bacteroidaceae	Bacteroides	NA	0	0	0	0	1	0	0	0	4	0	0	0	0	0	0	0	0	0	0	0	1	0	0	1	0	0	0	0	0	7	2	0	0	0	0	1	0	0	1	1	4	0
ASV700	Bacteria	Verrucomicrobia	Verrucomicrobiae	Verrucomicrobiales	Akkermansiaceae	Akkermansia	NA	0	1	2	0	2	4	0	0	0	6	2	0	0	5	0	0	1	0	4	1	2	2	0	0	1	0	0	0	3	1	3	0	3	0	0	0	0	3	0	0	0	2
ASV701	Bacteria	Firmicutes	Clostridia	Clostridiales	Ruminococcaceae	NA	NA	0	0	0	5	0	0	3	0	0	0	0	2	1	0	0	1	0	0	3	1	1	0	3	6	8	0	6	4	2	3	2	3	2	0	5	0	2	2	7	3	0	1
ASV705	Bacteria	Bacteroidetes	Bacteroidia	Bacteroidales	Tannerellaceae	Parabacteroides	NA	1	1	0	0	0	4	0	1	0	3	0	0	0	3	0	5	0	3	0	1	0	2	0	0	0	4	4	0	0	0	1	1	0	10	0	3	0	0	0	0	0	0
ASV709	Bacteria	Bacteroidetes	Bacteroidia	Bacteroidales	Tannerellaceae	Parabacteroides	NA	1	0	0	0	1	4	1	0	1	3	0	4	0	2	0	2	0	3	0	0	0	3	1	0	0	3	2	1	0	1	0	1	0	7	0	0	0	0	1	0	2	1
ASV710	Bacteria	Bacteroidetes	Bacteroidia	Bacteroidales	Tannerellaceae	Parabacteroides	NA	3	0	0	1	0	4	1	1	0	6	0	0	0	10	0	3	1	4	0	0	0	2	1	0	0	9	4	1	0	0	1	2	0	7	0	1	1	0	1	0	0	0
ASV712	Bacteria	Verrucomicrobia	Verrucomicrobiae	Verrucomicrobiales	Akkermansiaceae	Akkermansia	NA	0	1	1	2	2	2	0	0	0	3	2	0	1	2	2	0	1	1	1	1	4	1	2	1	0	2	3	0	1	5	4	0	0	1	2	0	1	0	1	0	0	2
ASV714	Bacteria	Bacteroidetes	Bacteroidia	Bacteroidales	Bacteroidaceae	Bacteroides	NA	0	0	0	0	0	0	2	0	1	1	0	0	1	0	0	2	1	0	0	1	0	0	1	0	0	0	2	0	0	7	1	0	0	0	0	0	0	0	0	3	1	0
ASV715	Bacteria	Bacteroidetes	Bacteroidia	Bacteroidales	Tannerellaceae	Parabacteroides	NA	2	1	0	0	0	4	1	0	0	6	0	0	0	13	1	4	0	1	0	0	0	2	0	2	0	6	1	0	0	0	0	0	1	6	3	0	0	0	1	0	0	1
ASV716	Bacteria	Bacteroidetes	Bacteroidia	Bacteroidales	Bacteroidaceae	Bacteroides	NA	0	0	0	0	0	0	3	0	1	0	0	0	1	0	0	1	1	0	0	0	0	0	0	0	0	0	1	0	0	5	4	0	0	0	0	1	0	0	2	1	1	0
ASV717	Bacteria	Firmicutes	Clostridia	Clostridiales	Family_XIII	Family_XIII_AD3011_group	NA	0	0	0	0	0	6	0	0	11	0	0	0	0	0	1	0	0	0	3	0	4	0	0	0	2	4	0	0	3	0	0	0	4	14	2	0	12	0	0	0	0	0
ASV718	Bacteria	Bacteroidetes	Bacteroidia	Bacteroidales	Tannerellaceae	Parabacteroides	NA	1	2	0	0	0	3	1	0	0	2	0	0	0	9	1	9	0	2	0	1	0	4	0	1	1	4	0	1	1	0	0	1	0	8	0	0	0	0	0	0	1	0
ASV719	Bacteria	Firmicutes	Clostridia	Clostridiales	Ruminococcaceae	NA	NA	0	0	1	0	1	0	8	0	2	0	2	0	7	0	4	1	0	0	0	0	5	0	3	4	0	0	0	0	0	6	0	0	4	0	0	0	0	1	0	2	2	0
ASV720	Bacteria	Bacteroidetes	Bacteroidia	Bacteroidales	Tannerellaceae	Parabacteroides	NA	1	0	0	2	1	4	1	0	0	3	0	0	0	10	0	2	0	4	0	0	0	0	0	0	1	3	3	0	0	0	2	1	0	6	3	2	1	0	0	0	0	1
ASV721	Bacteria	Bacteroidetes	Bacteroidia	Bacteroidales	Bacteroidaceae	Bacteroides	NA	0	0	0	0	1	0	0	0	1	0	0	1	0	0	0	1	1	0	0	0	0	0	1	0	0	0	0	0	0	9	2	1	1	0	0	0	1	1	0	4	1	0
ASV722	Bacteria	Verrucomicrobia	Verrucomicrobiae	Verrucomicrobiales	Akkermansiaceae	Akkermansia	NA	1	3	2	4	1	2	0	0	1	1	0	1	0	5	1	0	1	1	1	0	0	4	0	0	0	0	1	0	2	0	2	0	1	4	0	0	2	2	2	0	0	3
ASV724	Bacteria	Bacteroidetes	Bacteroidia	Bacteroidales	Tannerellaceae	Parabacteroides	NA	0	0	1	1	0	5	0	1	0	3	0	2	0	6	0	3	0	0	0	0	0	2	0	1	0	6	3	1	1	1	3	1	0	5	1	2	0	0	2	0	0	0
ASV726	Bacteria	Firmicutes	Clostridia	Clostridiales	Ruminococcaceae	NA	NA	0	0	2	0	1	0	3	0	0	0	0	1	4	0	2	1	0	0	2	3	0	0	2	3	4	0	3	8	2	2	1	2	0	0	7	3	4	3	5	3	1	0
ASV727	Bacteria	Verrucomicrobia	Verrucomicrobiae	Verrucomicrobiales	Akkermansiaceae	Akkermansia	NA	2	4	1	1	0	1	1	0	0	3	1	0	1	3	1	0	0	1	1	0	1	2	2	0	0	0	0	1	1	3	0	0	1	3	0	1	0	1	1	0	0	0
ASV731	Bacteria	Firmicutes	Clostridia	Clostridiales	Lachnospiraceae	Lachnospiraceae_UCG-004	NA	2	0	0	0	8	0	0	1	0	0	0	0	0	0	0	0	2	0	0	0	2	0	0	1	1	0	0	1	0	0	26	0	4	0	0	6	12	0	9	0	5	0
ASV732	Bacteria	Bacteroidetes	Bacteroidia	Bacteroidales	Bacteroidaceae	Bacteroides	NA	0	0	2	0	0	0	1	0	2	0	0	1	2	0	0	0	3	0	0	0	0	0	0	1	0	0	0	0	0	3	0	0	0	0	0	0	0	1	2	2	0	0
ASV734	Bacteria	Proteobacteria	Gammaproteobacteria	Betaproteobacteriales	Burkholderiaceae	Parasutterella	NA	0	5	0	0	0	3	1	1	0	5	3	1	0	1	0	0	0	16	1	0	0	6	1	3	0	4	2	1	1	1	2	0	0	2	0	0	0	1	0	1	0	2
ASV736	Bacteria	Bacteroidetes	Bacteroidia	Bacteroidales	Bacteroidaceae	Bacteroides	NA	0	0	0	0	1	0	0	1	0	0	0	1	0	0	1	0	1	0	0	0	0	0	2	0	0	0	1	0	0	2	2	1	0	0	0	0	1	0	1	2	1	0
ASV737	Bacteria	Bacteroidetes	Bacteroidia	Bacteroidales	Tannerellaceae	Parabacteroides	NA	0	0	1	1	2	4	0	0	0	2	0	0	0	4	0	6	0	7	0	1	0	1	1	0	0	11	4	0	0	0	3	0	0	2	0	2	0	0	0	0	0	0
ASV738	Bacteria	Firmicutes	Clostridia	Clostridiales	Ruminococcaceae	NA	NA	0	0	15	0	0	0	0	0	0	0	14	0	0	0	0	0	0	0	0	0	4	0	0	0	0	0	0	7	7	0	0	0	6	0	8	3	0	0	0	0	0	0
ASV740	Bacteria	Bacteroidetes	Bacteroidia	Bacteroidales	Tannerellaceae	Parabacteroides	NA	2	0	0	0	0	4	0	2	0	2	0	0	1	5	0	5	0	3	0	1	0	2	1	0	0	4	1	2	0	2	2	1	0	3	1	1	2	0	1	1	1	1
ASV741	Bacteria	Bacteroidetes	Bacteroidia	Bacteroidales	Tannerellaceae	Parabacteroides	NA	0	1	1	0	0	0	0	0	0	6	0	0	0	6	1	5	0	4	0	1	0	2	0	1	0	3	4	1	0	1	1	1	1	4	0	1	0	0	0	0	0	0
ASV742	Bacteria	Bacteroidetes	Bacteroidia	Bacteroidales	Bacteroidaceae	Bacteroides	NA	0	0	0	1	1	0	0	1	1	0	0	1	2	0	0	1	1	0	0	1	0	0	0	0	0	0	0	0	0	5	0	0	0	0	0	0	1	1	1	3	1	0
ASV745	Bacteria	Firmicutes	Clostridia	Clostridiales	Ruminococcaceae	Harryflintia	NA	0	2	0	0	0	2	0	0	7	0	0	0	4	7	0	0	5	0	0	0	0	0	0	1	0	0	3	0	0	0	0	0	0	0	9	2	0	0	0	0	0	5
ASV746	Bacteria	Bacteroidetes	Bacteroidia	Bacteroidales	Tannerellaceae	Parabacteroides	NA	0	0	2	6	1	3	0	1	0	0	0	0	0	4	5	0	0	3	0	0	0	1	1	4	0	1	1	1	0	0	2	4	0	0	0	7	2	20	2	2	1	0
ASV749	Bacteria	Verrucomicrobia	Verrucomicrobiae	Verrucomicrobiales	Akkermansiaceae	Akkermansia	NA	0	3	2	1	1	3	3	0	1	4	1	0	0	0	2	0	0	1	3	0	2	3	1	1	2	3	2	1	5	2	4	0	0	0	4	0	0	1	1	0	0	2
ASV750	Bacteria	Bacteroidetes	Bacteroidia	Bacteroidales	Tannerellaceae	Parabacteroides	NA	0	2	0	1	1	3	0	0	0	1	0	1	0	6	0	2	1	5	0	0	0	1	0	1	0	1	2	0	0	0	1	0	0	5	0	2	0	0	1	0	0	0
ASV751	Bacteria	Bacteroidetes	Bacteroidia	Bacteroidales	Tannerellaceae	Parabacteroides	NA	1	0	0	0	0	2	1	0	0	2	0	0	0	4	0	1	0	1	0	0	0	1	0	0	0	1	2	0	0	0	2	0	0	10	0	1	2	0	0	0	1	0
ASV752	Bacteria	Bacteroidetes	Bacteroidia	Bacteroidales	Tannerellaceae	Parabacteroides	NA	0	0	1	1	2	3	2	1	0	0	0	3	0	0	7	0	1	0	1	0	1	0	3	2	0	1	0	5	0	0	2	6	0	1	2	2	3	3	2	4	1	4
ASV756	Bacteria	Firmicutes	Clostridia	Clostridiales	Lachnospiraceae	Lachnospiraceae_FCS020_group	NA	3	0	0	17	3	0	0	0	3	0	0	7	0	0	0	0	0	0	0	14	0	0	0	0	4	0	13	0	2	0	0	0	0	0	6	0	0	0	0	7	5	0
ASV758	Bacteria	Bacteroidetes	Bacteroidia	Bacteroidales	Bacteroidaceae	Bacteroides	NA	0	0	0	0	1	0	1	0	3	0	0	0	2	0	1	0	3	0	0	1	0	0	1	0	0	0	0	1	0	3	2	0	0	0	0	0	0	1	2	4	0	0
ASV759	Bacteria	Proteobacteria	Gammaproteobacteria	Betaproteobacteriales	Burkholderiaceae	Parasutterella	NA	0	5	0	0	0	2	1	2	0	5	0	0	0	3	0	3	0	7	4	0	0	4	2	1	0	7	0	0	0	0	1	1	0	3	0	0	1	3	0	0	0	4
ASV760	Bacteria	Bacteroidetes	Bacteroidia	Bacteroidales	Bacteroidaceae	Bacteroides	NA	0	0	0	0	0	0	0	0	2	0	0	0	2	0	1	1	2	0	0	0	0	0	2	1	0	0	0	1	0	6	2	0	0	0	0	1	1	0	0	1	0	0
ASV761	Bacteria	Proteobacteria	Gammaproteobacteria	Betaproteobacteriales	Burkholderiaceae	Parasutterella	NA	0	3	0	0	0	4	0	1	0	3	0	0	1	3	0	0	0	12	0	1	0	5	0	1	0	7	2	0	0	0	0	0	1	1	1	0	0	0	1	0	0	2
ASV763	Bacteria	Bacteroidetes	Bacteroidia	Bacteroidales	Bacteroidaceae	Bacteroides	NA	0	0	0	0	1	0	0	1	1	0	0	1	0	0	2	0	2	0	0	0	0	0	0	2	0	0	0	0	0	7	3	1	0	0	0	0	1	0	1	4	4	0
ASV764	Bacteria	Firmicutes	Clostridia	Clostridiales	Ruminococcaceae	Oscillibacter	NA	7	0	0	0	2	0	0	1	2	0	0	0	3	0	0	1	0	0	0	0	2	0	0	0	6	0	0	1	4	0	0	0	0	0	8	1	0	0	0	0	0	0
ASV766	Bacteria	Bacteroidetes	Bacteroidia	Bacteroidales	Bacteroidaceae	Bacteroides	NA	0	0	0	0	0	0	1	0	0	0	0	0	2	0	0	0	3	0	0	0	0	0	2	0	0	0	2	0	1	5	0	1	0	0	0	0	0	0	0	3	2	0
ASV767	Bacteria	Bacteroidetes	Bacteroidia	Bacteroidales	Rikenellaceae	Alistipes	NA	2	0	4	5	1	1	1	12	0	1	1	10	0	0	2	4	0	0	1	10	2	0	4	2	0	0	0	4	3	0	1	0	0	0	0	0	0	0	1	0	0	0
ASV771	Bacteria	Bacteroidetes	Bacteroidia	Bacteroidales	Bacteroidaceae	Bacteroides	NA	0	0	0	0	1	0	0	0	3	0	0	0	1	0	1	0	1	0	0	1	2	0	1	1	0	0	1	0	0	6	2	0	0	0	0	0	0	0	1	5	0	0
ASV772	Bacteria	Bacteroidetes	Bacteroidia	Bacteroidales	Bacteroidaceae	Bacteroides	NA	0	0	0	0	0	0	0	1	1	0	0	0	1	0	0	1	4	0	0	0	0	0	0	2	0	0	1	0	1	6	1	1	0	0	0	0	0	0	0	2	0	0
ASV773	Bacteria	Firmicutes	Clostridia	Clostridiales	Ruminococcaceae	Oscillibacter	NA	0	0	0	1	0	0	0	0	0	0	0	0	1	0	0	0	0	0	0	2	0	0	0	0	0	0	7	4	0	0	0	2	2	0	0	0	0	0	0	4	14	0
ASV774	Bacteria	Bacteroidetes	Bacteroidia	Bacteroidales	Bacteroidaceae	Bacteroides	NA	0	0	1	0	0	0	0	1	1	0	0	1	0	0	2	0	2	0	0	1	0	0	4	0	2	0	0	0	0	1	1	1	0	0	1	0	0	0	0	4	4	0
ASV775	Bacteria	Bacteroidetes	Bacteroidia	Bacteroidales	Tannerellaceae	Parabacteroides	NA	1	1	0	0	1	1	0	0	1	7	0	0	0	8	0	2	0	4	0	0	0	1	1	0	0	5	3	0	0	0	0	0	1	5	0	1	2	0	0	0	1	0
ASV776	Bacteria	Bacteroidetes	Bacteroidia	Bacteroidales	Bacteroidaceae	Bacteroides	NA	0	0	0	0	1	0	1	0	2	0	0	0	2	0	0	0	3	0	0	2	0	0	1	0	1	0	0	0	0	2	4	1	0	0	0	0	0	0	3	5	0	0
ASV778	Bacteria	Bacteroidetes	Bacteroidia	Bacteroidales	Bacteroidaceae	Bacteroides	NA	0	0	0	0	0	0	1	0	0	0	0	1	1	0	1	0	1	0	0	0	0	0	0	0	0	0	0	0	0	7	1	1	0	0	0	0	0	1	1	3	1	0
ASV779	Bacteria	Bacteroidetes	Bacteroidia	Bacteroidales	Tannerellaceae	Parabacteroides	NA	0	0	0	0	0	5	0	0	0	2	0	2	0	5	0	1	0	3	0	0	0	4	0	1	0	6	1	1	0	1	1	1	1	5	2	1	0	0	1	1	0	0
ASV780	Bacteria	Bacteroidetes	Bacteroidia	Bacteroidales	Tannerellaceae	Parabacteroides	NA	0	0	0	2	0	6	0	2	0	8	0	0	0	5	0	3	0	1	0	1	0	1	0	0	0	3	2	0	0	1	1	0	0	8	1	2	0	0	2	0	0	0
ASV781	Bacteria	Verrucomicrobia	Verrucomicrobiae	Verrucomicrobiales	Akkermansiaceae	Akkermansia	NA	0	2	2	0	0	2	1	0	0	6	0	1	1	7	0	0	0	1	5	2	2	0	1	0	1	0	1	0	2	0	1	0	1	0	1	0	0	4	2	0	0	0
ASV785	Bacteria	Bacteroidetes	Bacteroidia	Bacteroidales	Tannerellaceae	Parabacteroides	NA	1	0	1	0	0	6	0	0	0	7	0	0	0	3	1	4	0	3	0	2	0	4	2	1	0	5	1	0	0	0	2	1	0	4	1	0	0	0	1	0	0	0
ASV787	Bacteria	Bacteroidetes	Bacteroidia	Bacteroidales	Rikenellaceae	Alistipes	NA	1	0	4	6	1	0	2	13	0	1	0	6	1	0	0	8	0	0	3	7	1	0	1	2	0	1	0	2	0	0	4	1	0	0	2	0	0	0	3	0	0	0
ASV788	Bacteria	Bacteroidetes	Bacteroidia	Bacteroidales	Tannerellaceae	Parabacteroides	NA	0	0	0	0	1	8	0	0	2	7	0	0	0	4	0	2	0	6	0	2	0	1	0	0	0	3	2	1	0	0	2	0	0	6	0	1	0	0	2	0	0	0
ASV789	Bacteria	Bacteroidetes	Bacteroidia	Bacteroidales	Tannerellaceae	Parabacteroides	NA	1	1	0	0	0	3	0	0	1	3	0	0	0	5	0	7	0	2	0	1	0	3	0	0	0	4	2	0	0	0	1	1	0	12	1	1	0	0	1	0	1	0
ASV792	Bacteria	Bacteroidetes	Bacteroidia	Bacteroidales	Bacteroidaceae	Bacteroides	NA	5	0	0	3	0	0	2	2	0	0	3	1	0	0	0	4	0	2	10	0	0	0	1	3	0	0	5	0	1	2	0	2	10	1	1	0	4	5	1	3	1	0
ASV793	Bacteria	Verrucomicrobia	Verrucomicrobiae	Verrucomicrobiales	Akkermansiaceae	Akkermansia	NA	0	6	0	0	3	1	0	0	2	3	1	0	1	0	3	0	0	1	5	3	1	7	0	0	0	0	1	2	2	2	2	0	0	0	0	2	0	1	2	0	1	1
ASV795	Bacteria	Bacteroidetes	Bacteroidia	Bacteroidales	Bacteroidaceae	Bacteroides	NA	0	0	0	0	2	0	1	0	3	0	0	2	0	0	0	1	1	0	0	3	0	0	0	1	0	0	0	0	0	6	1	1	0	0	0	0	0	0	1	2	1	0
ASV797	Bacteria	Verrucomicrobia	Verrucomicrobiae	Verrucomicrobiales	Akkermansiaceae	Akkermansia	NA	1	5	2	2	5	0	0	0	0	5	1	0	0	6	5	0	0	0	4	0	0	3	1	0	2	5	2	2	1	2	0	0	3	1	1	0	0	5	0	0	0	2
ASV798	Bacteria	Bacteroidetes	Bacteroidia	Bacteroidales	Bacteroidaceae	Bacteroides	NA	0	0	2	0	0	0	2	0	3	0	0	0	1	0	0	0	2	0	0	0	0	0	0	0	0	0	0	1	0	4	1	0	1	0	0	0	0	0	0	3	0	0
ASV799	Bacteria	Bacteroidetes	Bacteroidia	Bacteroidales	Tannerellaceae	Parabacteroides	NA	0	2	0	1	2	2	2	1	0	7	4	0	0	0	0	0	0	0	0	0	0	0	1	3	0	1	4	0	1	0	0	1	0	0	0	0	1	0	0	4	0	1
ASV802	Bacteria	Bacteroidetes	Bacteroidia	Bacteroidales	Bacteroidaceae	Bacteroides	NA	1	0	1	1	0	0	2	9	0	0	5	0	4	0	0	25	2	0	1	0	0	0	0	1	0	0	0	0	1	2	4	2	0	0	2	0	0	3	4	0	7	0
ASV805	Bacteria	Firmicutes	Bacilli	Lactobacillales	Lactobacillaceae	Lactobacillus	NA	0	0	0	3	0	0	1	0	2	0	0	0	0	0	0	0	0	0	0	1	0	0	3	2	0	0	0	3	8	0	0	0	1	0	0	7	0	1	0	0	2	1
ASV806	Bacteria	Firmicutes	Clostridia	Clostridiales	Lachnospiraceae	NA	NA	0	0	0	2	0	0	1	0	0	0	0	0	7	0	1	0	1	0	1	1	3	0	1	1	4	0	1	1	6	2	1	0	2	0	0	1	1	1	0	1	4	0
ASV807	Bacteria	Proteobacteria	Deltaproteobacteria	Desulfovibrionales	Desulfovibrionaceae	Bilophila	NA	0	0	0	1	1	0	5	0	1	1	2	1	2	0	5	0	0	0	3	4	1	0	1	0	0	0	2	1	1	0	0	0	3	0	1	2	4	2	0	0	0	0
ASV812	Bacteria	Bacteroidetes	Bacteroidia	Bacteroidales	Tannerellaceae	Parabacteroides	NA	0	1	0	1	0	2	1	0	0	2	0	1	0	1	0	4	0	1	0	0	0	3	0	0	0	1	2	0	0	0	1	0	0	11	0	1	0	0	0	0	3	2
ASV814	Bacteria	Bacteroidetes	Bacteroidia	Bacteroidales	Rikenellaceae	Alistipes	NA	0	0	2	2	1	0	0	9	1	0	1	3	0	0	1	7	0	0	5	8	1	0	2	6	0	0	3	0	0	0	1	0	0	0	1	1	1	0	2	0	1	1
ASV815	Bacteria	Proteobacteria	Gammaproteobacteria	Betaproteobacteriales	Burkholderiaceae	Parasutterella	NA	0	1	0	0	0	1	0	2	0	5	0	0	0	2	1	3	0	10	2	0	0	4	0	4	0	7	0	0	1	0	2	0	0	5	0	2	0	0	2	0	0	3
ASV817	Bacteria	Bacteroidetes	Bacteroidia	Bacteroidales	Bacteroidaceae	Bacteroides	NA	0	0	0	1	0	0	1	0	1	0	0	0	2	0	1	0	1	0	0	0	0	0	1	0	0	0	1	0	0	5	0	1	0	0	0	1	2	0	0	1	0	0
ASV819	Bacteria	Bacteroidetes	Bacteroidia	Bacteroidales	Tannerellaceae	Parabacteroides	NA	1	1	1	2	1	2	0	0	0	3	0	2	0	4	0	1	0	4	1	0	0	0	1	0	0	4	3	0	1	0	3	0	0	4	0	0	0	0	1	0	0	0
ASV820	Bacteria	Bacteroidetes	Bacteroidia	Bacteroidales	Bacteroidaceae	Bacteroides	NA	0	0	0	0	0	0	4	1	2	0	0	0	1	0	2	0	1	0	0	0	0	0	1	0	0	0	1	0	0	3	0	0	0	0	0	0	0	0	0	2	3	0
ASV821	Bacteria	Bacteroidetes	Bacteroidia	Bacteroidales	Tannerellaceae	Parabacteroides	NA	0	1	1	2	4	0	3	2	0	0	1	3	0	0	5	2	1	4	0	0	3	0	1	4	0	3	3	0	0	2	0	3	0	0	0	3	1	0	1	6	2	4
ASV823	Bacteria	Bacteroidetes	Bacteroidia	Bacteroidales	Tannerellaceae	Parabacteroides	NA	3	0	0	0	0	3	0	0	1	0	0	1	0	4	1	4	0	6	0	0	0	0	0	1	0	3	2	0	0	0	1	0	0	6	0	0	1	0	0	0	1	0
ASV824	Bacteria	Bacteroidetes	Bacteroidia	Bacteroidales	Bacteroidaceae	Bacteroides	NA	0	0	0	0	0	0	1	1	0	0	1	1	2	0	1	0	0	0	0	0	0	0	0	0	0	0	0	1	0	4	0	0	0	0	0	0	0	2	3	3	1	0
ASV825	Bacteria	Bacteroidetes	Bacteroidia	Bacteroidales	Bacteroidaceae	Bacteroides	NA	2	0	0	0	0	0	2	8	0	0	8	0	1	0	0	15	0	0	0	2	0	0	0	4	1	0	0	1	2	0	4	0	0	0	0	0	0	4	4	1	16	0
ASV827	Bacteria	Firmicutes	Clostridia	Clostridiales	Lachnospiraceae	NA	NA	2	0	1	0	2	0	2	1	4	0	0	2	1	0	1	0	0	0	0	0	4	0	1	3	1	0	2	2	2	0	3	0	2	0	2	0	0	0	2	1	1	0
ASV833	Bacteria	Bacteroidetes	Bacteroidia	Bacteroidales	Rikenellaceae	Alistipes	NA	3	0	5	5	1	2	2	10	0	1	1	3	1	0	0	4	0	0	2	5	2	0	1	4	0	0	2	2	0	0	3	0	0	0	1	2	0	0	3	0	0	0
ASV834	Bacteria	Proteobacteria	Deltaproteobacteria	Desulfovibrionales	Desulfovibrionaceae	Bilophila	NA	0	0	3	1	0	0	2	0	1	1	2	1	1	0	1	0	0	0	2	6	0	0	3	0	0	0	7	0	2	0	0	0	3	0	1	0	3	2	0	0	2	0
ASV835	Bacteria	Bacteroidetes	Bacteroidia	Bacteroidales	Tannerellaceae	Parabacteroides	NA	0	1	0	0	0	2	0	0	1	1	0	0	0	7	0	1	0	0	0	0	0	1	0	0	0	0	2	1	0	0	1	0	0	5	0	0	0	0	1	0	0	1
ASV836	Bacteria	Proteobacteria	Gammaproteobacteria	Betaproteobacteriales	Burkholderiaceae	Parasutterella	NA	1	4	0	0	0	6	0	0	0	2	1	0	0	1	0	2	1	6	1	1	0	2	3	1	0	6	0	0	0	0	3	1	0	4	0	0	0	0	0	0	0	5
ASV837	Bacteria	Firmicutes	Clostridia	Clostridiales	Clostridiaceae_1	Clostridium_sensu_stricto_1	NA	3	0	0	0	1	0	1	0	4	0	0	0	7	0	0	0	2	0	0	0	1	0	1	0	0	0	1	0	8	0	0	0	6	0	0	2	8	0	0	0	4	0
ASV839	Bacteria	Firmicutes	Bacilli	Lactobacillales	Streptococcaceae	Lactococcus	NA	3	3	1	0	2	0	2	0	1	1	0	0	6	0	2	1	2	0	0	0	5	0	0	1	3	0	0	0	2	0	3	0	5	1	0	0	2	0	0	0	4	0
ASV840	Bacteria	Bacteroidetes	Bacteroidia	Bacteroidales	Bacteroidaceae	Bacteroides	NA	1	0	1	0	0	0	0	4	0	0	4	0	0	0	0	13	1	0	1	0	0	0	0	0	0	0	0	0	0	1	0	0	0	0	2	0	0	1	0	1	4	1
ASV843	Bacteria	Bacteroidetes	Bacteroidia	Bacteroidales	Bacteroidaceae	Bacteroides	NA	1	0	0	0	1	0	0	0	2	0	0	2	1	0	1	0	1	0	0	1	0	0	1	1	0	0	0	1	0	2	1	0	0	0	0	0	1	0	0	0	1	0
ASV850	Bacteria	Proteobacteria	Gammaproteobacteria	Betaproteobacteriales	Burkholderiaceae	Parasutterella	NA	0	10	1	0	0	5	0	0	0	1	1	0	0	0	0	1	0	5	0	0	0	1	0	0	0	8	0	0	0	1	0	0	0	3	0	0	0	0	0	0	0	3
ASV851	Bacteria	Bacteroidetes	Bacteroidia	Bacteroidales	Bacteroidaceae	Bacteroides	NA	0	0	0	0	2	0	0	0	0	0	0	0	1	0	2	0	1	0	0	2	0	0	1	0	0	0	1	0	1	5	0	0	0	0	0	1	1	1	3	0	1	0
ASV853	Bacteria	Proteobacteria	Gammaproteobacteria	Betaproteobacteriales	Burkholderiaceae	Parasutterella	NA	0	7	0	0	0	4	1	1	0	3	1	0	0	1	0	2	0	10	2	0	0	2	2	1	0	4	2	0	0	0	0	1	0	3	1	1	0	1	0	0	0	1
ASV856	Bacteria	Bacteroidetes	Bacteroidia	Bacteroidales	Rikenellaceae	Alistipes	NA	0	0	4	4	1	0	1	10	0	0	0	4	2	0	2	4	0	0	3	5	0	0	2	6	0	1	1	0	0	0	1	0	0	0	1	0	0	0	0	0	1	1
ASV858	Bacteria	Bacteroidetes	Bacteroidia	Bacteroidales	Tannerellaceae	Parabacteroides	NA	0	1	1	0	0	4	0	1	0	1	0	0	0	7	0	1	0	1	0	0	0	1	0	1	0	2	2	1	0	0	1	1	0	5	0	1	0	0	1	0	0	0
ASV860	Bacteria	Bacteroidetes	Bacteroidia	Bacteroidales	Bacteroidaceae	Bacteroides	NA	0	0	0	0	0	0	2	0	1	0	0	0	0	0	0	1	2	0	0	3	1	0	1	0	0	0	0	0	0	1	1	1	1	0	0	0	0	0	1	2	0	0
ASV861	Bacteria	Proteobacteria	Gammaproteobacteria	Betaproteobacteriales	Burkholderiaceae	Parasutterella	NA	0	4	1	0	0	4	0	1	0	3	0	0	0	1	2	1	0	3	0	0	0	6	0	1	0	3	1	0	2	1	1	0	0	4	2	1	0	0	0	2	0	3
ASV863	Bacteria	Verrucomicrobia	Verrucomicrobiae	Verrucomicrobiales	Akkermansiaceae	Akkermansia	NA	0	1	0	0	2	2	0	0	1	2	0	0	2	3	2	0	1	0	1	0	0	2	1	0	0	2	0	1	1	3	1	0	4	1	2	1	1	0	1	0	0	0
ASV865	Bacteria	Verrucomicrobia	Verrucomicrobiae	Verrucomicrobiales	Akkermansiaceae	Akkermansia	NA	1	0	1	0	1	1	0	0	0	3	0	0	2	4	0	0	1	0	4	3	0	1	0	0	1	2	3	1	0	0	3	0	0	4	1	0	0	3	0	0	0	2
ASV866	Bacteria	Verrucomicrobia	Verrucomicrobiae	Verrucomicrobiales	Akkermansiaceae	Akkermansia	NA	0	1	2	0	1	2	1	0	0	3	1	0	0	3	1	0	0	0	1	0	2	2	1	0	1	1	0	0	2	1	3	0	0	0	2	0	0	1	0	0	0	2
ASV869	Bacteria	Firmicutes	Clostridia	Clostridiales	Lachnospiraceae	NA	NA	2	0	0	1	0	0	1	2	0	0	1	1	0	0	2	1	4	0	0	2	1	0	0	2	0	0	8	0	1	3	5	4	0	0	1	0	2	0	3	4	0	0
ASV871	Bacteria	Bacteroidetes	Bacteroidia	Bacteroidales	Rikenellaceae	Alistipes	NA	0	0	2	2	1	0	1	8	0	0	0	2	3	0	2	8	0	0	1	3	0	0	0	0	0	0	2	2	0	0	2	0	0	0	2	0	0	0	1	1	0	0
ASV873	Bacteria	Verrucomicrobia	Verrucomicrobiae	Verrucomicrobiales	Akkermansiaceae	Akkermansia	NA	0	5	2	2	0	2	0	0	0	4	2	1	0	2	1	0	0	0	4	1	2	0	1	0	1	0	0	1	1	1	0	0	2	1	0	0	0	1	0	0	0	1
ASV875	Bacteria	Bacteroidetes	Bacteroidia	Bacteroidales	Tannerellaceae	Parabacteroides	NA	1	0	2	0	0	3	0	0	0	3	0	0	0	4	0	2	0	1	0	0	0	1	0	0	0	0	1	0	0	0	1	1	2	4	1	2	0	0	0	1	0	0
ASV876	Bacteria	Firmicutes	Clostridia	Clostridiales	Lachnospiraceae	Lachnospiraceae_UCG-002	NA	0	0	0	0	0	0	0	1	3	0	0	0	0	0	0	0	0	0	0	5	0	0	0	4	0	0	0	2	1	0	6	9	1	0	0	0	2	0	0	29	0	0
ASV879	Bacteria	Bacteroidetes	Bacteroidia	Bacteroidales	Bacteroidaceae	Bacteroides	NA	0	0	0	0	0	0	1	0	2	0	0	1	3	0	0	0	2	0	0	1	0	0	1	0	0	0	0	0	0	5	3	2	0	1	0	0	0	0	0	5	0	0
ASV880	Bacteria	Verrucomicrobia	Verrucomicrobiae	Verrucomicrobiales	Akkermansiaceae	Akkermansia	NA	0	2	2	0	1	1	0	0	1	3	0	0	0	1	1	0	2	0	2	1	1	2	0	0	2	0	0	1	1	2	1	0	0	1	1	0	0	1	0	0	0	0
ASV882	Bacteria	Firmicutes	Clostridia	Clostridiales	Ruminococcaceae	Intestinimonas	NA	0	0	0	0	3	0	0	5	0	0	0	1	1	0	1	6	2	0	0	0	0	0	0	2	0	0	2	1	1	3	3	1	1	0	0	6	0	0	1	1	0	0
ASV885	Bacteria	Bacteroidetes	Bacteroidia	Bacteroidales	Tannerellaceae	Parabacteroides	NA	0	0	0	0	0	1	0	0	0	1	0	1	0	1	1	2	0	1	0	0	0	0	0	0	0	2	0	0	0	1	0	0	0	7	1	2	0	0	0	0	0	1
ASV886	Bacteria	Bacteroidetes	Bacteroidia	Bacteroidales	Tannerellaceae	Parabacteroides	NA	0	1	0	0	0	2	0	0	0	4	0	0	0	2	1	3	0	1	0	0	0	2	0	1	0	0	3	0	0	0	1	0	0	5	0	0	0	0	2	0	0	0
ASV887	Bacteria	Firmicutes	Clostridia	Clostridiales	Lachnospiraceae	NA	NA	0	0	0	0	3	0	0	0	12	2	0	0	0	0	4	0	4	0	0	1	0	0	0	4	0	0	4	0	0	0	0	0	0	0	0	3	0	0	0	5	4	0
ASV890	Bacteria	Bacteroidetes	Bacteroidia	Bacteroidales	Tannerellaceae	Parabacteroides	NA	0	0	1	0	2	1	1	0	0	0	0	1	0	0	5	0	0	0	0	0	0	0	0	0	0	0	0	2	0	0	0	2	0	0	1	0	0	0	0	1	0	2
ASV891	Bacteria	Proteobacteria	Gammaproteobacteria	Betaproteobacteriales	Burkholderiaceae	Parasutterella	NA	0	6	0	0	0	2	0	2	0	3	0	0	0	1	1	0	0	7	0	0	0	1	0	0	0	3	0	0	0	0	5	2	0	6	0	0	0	0	2	1	0	3
ASV892	Bacteria	Bacteroidetes	Bacteroidia	Bacteroidales	Bacteroidaceae	Bacteroides	NA	1	0	0	0	0	0	1	0	0	0	0	1	1	0	1	1	1	0	0	0	0	0	0	1	0	0	0	1	0	4	0	0	1	0	0	0	0	0	0	2	1	0
ASV893	Bacteria	Bacteroidetes	Bacteroidia	Bacteroidales	Tannerellaceae	Parabacteroides	NA	0	1	1	0	1	1	1	0	0	1	0	0	0	0	0	1	0	1	0	1	0	1	0	0	0	2	0	1	0	0	2	1	3	3	0	1	0	0	0	0	0	0
ASV894	Bacteria	Bacteroidetes	Bacteroidia	Bacteroidales	Tannerellaceae	Parabacteroides	NA	0	0	0	0	0	2	0	2	0	1	0	0	0	6	1	3	0	3	0	0	0	0	1	0	0	3	1	0	0	0	0	0	0	7	0	1	0	0	0	0	1	0
ASV895	Bacteria	Bacteroidetes	Bacteroidia	Bacteroidales	Bacteroidaceae	Bacteroides	NA	0	0	0	0	0	0	2	6	0	0	12	0	0	0	0	9	1	0	2	1	1	0	0	1	0	0	0	0	1	2	2	1	0	0	3	0	0	1	1	0	5	0
ASV896	Bacteria	Bacteroidetes	Bacteroidia	Bacteroidales	Bacteroidaceae	Bacteroides	NA	1	0	1	1	0	0	1	3	0	0	4	0	0	0	0	20	0	0	1	2	1	0	0	1	0	0	0	0	1	2	6	2	0	0	1	0	0	2	1	2	7	0
ASV897	Bacteria	Bacteroidetes	Bacteroidia	Bacteroidales	Tannerellaceae	Parabacteroides	NA	1	1	0	0	0	1	0	0	0	1	0	0	0	3	0	1	1	3	0	0	0	1	0	1	0	1	0	2	0	0	2	1	0	4	0	1	0	0	0	0	0	0
ASV900	Bacteria	Bacteroidetes	Bacteroidia	Bacteroidales	Tannerellaceae	Parabacteroides	NA	1	1	3	0	0	1	3	2	0	0	0	2	0	0	5	0	1	1	0	1	1	0	2	2	0	4	0	1	3	1	0	3	0	0	1	0	1	1	0	1	0	0
ASV901	Bacteria	Cyanobacteria	Melainabacteria	Gastranaerophilales	NA	NA	NA	3	0	0	0	8	0	4	1	3	2	0	2	2	0	0	0	2	0	0	1	26	0	1	4	5	0	0	0	0	0	1	0	0	0	1	3	2	0	2	0	0	0
ASV902	Bacteria	Verrucomicrobia	Verrucomicrobiae	Verrucomicrobiales	Akkermansiaceae	Akkermansia	NA	1	0	0	2	1	2	0	0	0	4	1	0	0	1	0	0	2	0	4	0	2	5	0	0	1	2	3	0	0	0	2	0	0	1	5	0	0	3	0	0	0	0
ASV903	Bacteria	Bacteroidetes	Bacteroidia	Bacteroidales	Bacteroidaceae	Bacteroides	NA	1	0	1	1	0	0	3	7	0	0	7	1	0	0	0	22	1	0	0	0	0	0	0	0	0	0	0	0	1	5	3	0	0	0	1	0	0	2	2	0	10	0
ASV904	Bacteria	Bacteroidetes	Bacteroidia	Bacteroidales	Bacteroidaceae	Bacteroides	NA	0	0	1	2	0	1	1	3	0	1	1	1	2	1	0	1	0	2	2	2	1	0	3	1	0	0	7	0	1	0	0	3	4	1	0	2	4	2	0	0	2	0
ASV909	Bacteria	Proteobacteria	Deltaproteobacteria	Desulfovibrionales	Desulfovibrionaceae	Bilophila	NA	1	0	2	0	2	0	5	0	0	1	1	0	1	0	6	0	0	0	0	0	0	0	0	0	1	0	4	3	2	0	0	0	0	0	2	0	5	0	0	0	1	0
ASV910	Bacteria	Bacteroidetes	Bacteroidia	Bacteroidales	Tannerellaceae	Parabacteroides	NA	0	0	0	0	0	2	0	0	0	2	0	0	0	3	0	2	0	0	0	0	0	1	0	0	0	1	1	1	0	0	2	1	0	3	0	0	0	0	0	0	0	0
ASV912	Bacteria	Bacteroidetes	Bacteroidia	Bacteroidales	Bacteroidaceae	Bacteroides	NA	1	0	1	1	0	0	1	10	0	0	5	2	1	0	0	16	2	0	1	0	0	0	0	0	1	0	0	0	1	0	2	0	0	0	1	0	1	3	1	0	10	0
ASV913	Bacteria	Bacteroidetes	Bacteroidia	Bacteroidales	Tannerellaceae	Parabacteroides	NA	0	0	0	0	0	2	0	0	0	0	0	1	0	2	0	1	0	0	0	0	0	0	0	1	0	2	1	0	0	0	0	1	0	1	0	0	2	0	0	0	0	1
ASV914	Bacteria	Bacteroidetes	Bacteroidia	Bacteroidales	Bacteroidaceae	Bacteroides	NA	0	0	3	0	0	0	5	7	0	0	7	0	0	0	0	12	1	0	1	0	1	0	0	1	0	0	0	0	1	0	2	0	0	0	2	0	0	3	4	2	9	0
ASV916	Bacteria	Proteobacteria	Gammaproteobacteria	Betaproteobacteriales	Burkholderiaceae	Parasutterella	NA	0	1	0	0	0	0	0	0	0	1	0	0	0	1	0	1	0	8	0	1	0	2	0	0	1	5	0	0	0	0	0	0	0	5	0	0	0	0	0	0	0	2
ASV917	Bacteria	Firmicutes	Clostridia	Clostridiales	Lachnospiraceae	Lachnospiraceae_NK4A136_group	NA	0	0	0	0	13	0	0	0	11	0	0	1	0	0	2	1	0	0	0	0	0	0	4	0	0	1	0	0	0	0	0	0	0	0	1	7	0	1	0	0	1	0
ASV918	Bacteria	Verrucomicrobia	Verrucomicrobiae	Verrucomicrobiales	Akkermansiaceae	Akkermansia	NA	0	0	0	0	4	2	0	0	0	0	0	0	0	1	0	0	0	0	3	1	0	1	0	0	0	0	4	3	0	2	0	0	0	0	0	1	0	2	1	0	0	0
ASV920	Bacteria	Bacteroidetes	Bacteroidia	Bacteroidales	Tannerellaceae	Parabacteroides	NA	0	0	0	0	1	2	3	2	0	0	0	1	0	0	1	0	0	0	0	0	2	0	2	2	0	1	0	2	0	0	3	3	0	0	2	2	2	0	1	4	1	1
ASV921	Bacteria	Bacteroidetes	Bacteroidia	Bacteroidales	Bacteroidaceae	Bacteroides	NA	0	0	0	0	0	0	0	7	0	0	12	1	0	0	0	15	0	0	0	0	0	0	0	0	0	0	0	0	0	1	3	1	0	0	1	0	2	3	5	1	7	0
ASV922	Bacteria	Bacteroidetes	Bacteroidia	Bacteroidales	Tannerellaceae	Parabacteroides	NA	0	0	0	1	0	1	0	0	0	3	0	1	0	3	1	4	0	1	0	0	0	0	0	0	1	2	1	0	0	1	1	1	0	5	0	0	1	0	2	0	1	0
ASV923	Bacteria	Verrucomicrobia	Verrucomicrobiae	Verrucomicrobiales	Akkermansiaceae	Akkermansia	NA	0	2	1	0	0	3	1	0	0	3	0	0	0	0	0	0	0	0	2	0	0	2	1	0	0	1	0	1	3	1	2	0	0	1	0	0	1	0	0	0	0	0
ASV925	Bacteria	Firmicutes	Erysipelotrichia	Erysipelotrichales	Erysipelotrichaceae	Erysipelatoclostridium	NA	0	0	0	0	0	3	6	1	0	0	0	0	0	0	1	0	0	2	0	2	0	0	5	3	0	1	3	0	0	8	0	2	0	0	0	0	0	0	0	4	0	2
ASV926	Bacteria	Verrucomicrobia	Verrucomicrobiae	Verrucomicrobiales	Akkermansiaceae	Akkermansia	NA	1	6	0	0	0	0	0	0	2	2	0	0	0	1	0	0	1	1	2	1	0	1	0	0	1	2	4	1	2	3	1	0	0	0	0	1	1	2	0	0	0	1
ASV927	Bacteria	Bacteroidetes	Bacteroidia	Bacteroidales	Rikenellaceae	Alistipes	NA	0	0	3	1	0	0	2	7	0	0	0	4	2	0	0	3	0	0	3	6	0	0	3	4	0	1	2	0	1	0	0	0	0	1	1	0	0	0	0	0	1	0
ASV930	Bacteria	Bacteroidetes	Bacteroidia	Bacteroidales	Tannerellaceae	Parabacteroides	NA	0	0	0	0	3	3	2	2	0	0	6	0	0	0	3	2	0	0	0	0	0	1	2	1	0	2	3	2	0	1	1	4	0	1	1	0	0	0	1	5	1	1
ASV933	Bacteria	Bacteroidetes	Bacteroidia	Bacteroidales	Tannerellaceae	Parabacteroides	NA	0	0	0	0	0	2	0	1	0	4	0	0	0	2	0	3	0	2	0	0	0	1	0	0	0	4	0	0	0	0	1	1	0	6	0	1	0	0	0	0	3	1
ASV936	Bacteria	Bacteroidetes	Bacteroidia	Bacteroidales	Tannerellaceae	Parabacteroides	NA	0	0	0	0	0	3	0	0	0	3	0	2	0	3	0	0	0	2	0	0	0	2	0	0	0	0	1	1	0	0	1	0	0	2	0	1	0	0	0	0	0	0
ASV937	Bacteria	Proteobacteria	Gammaproteobacteria	Betaproteobacteriales	Burkholderiaceae	Parasutterella	NA	1	4	0	0	0	2	1	1	0	2	1	0	0	1	0	1	0	3	0	0	0	4	0	0	0	7	0	1	1	0	1	0	0	5	0	2	0	1	0	1	0	1
ASV939	Bacteria	Verrucomicrobia	Verrucomicrobiae	Verrucomicrobiales	Akkermansiaceae	Akkermansia	NA	0	1	2	0	3	0	0	0	1	5	0	0	0	2	3	0	0	1	1	0	0	2	1	1	1	0	1	1	0	1	1	0	0	0	1	0	2	1	0	1	0	0
ASV940	Bacteria	Bacteroidetes	Bacteroidia	Bacteroidales	Bacteroidaceae	Bacteroides	NA	0	0	0	0	0	1	4	5	0	0	8	2	0	0	0	13	1	0	0	1	1	0	0	0	0	0	1	0	0	1	2	0	0	0	0	0	0	4	2	0	5	0
ASV944	Bacteria	Bacteroidetes	Bacteroidia	Bacteroidales	Tannerellaceae	Parabacteroides	NA	0	0	0	0	0	2	1	1	0	0	1	0	8	0	0	1	0	0	0	0	0	0	0	0	0	1	0	0	0	0	0	0	0	0	0	0	35	0	1	0	0	0
ASV945	Bacteria	Verrucomicrobia	Verrucomicrobiae	Verrucomicrobiales	Akkermansiaceae	Akkermansia	NA	0	1	1	0	2	1	1	0	1	1	1	0	0	0	0	0	0	1	3	0	1	2	0	1	1	0	0	0	1	2	2	0	0	1	0	0	0	3	0	0	1	0
ASV946	Bacteria	Bacteroidetes	Bacteroidia	Bacteroidales	Tannerellaceae	Parabacteroides	NA	0	0	0	0	0	2	0	0	0	1	0	1	0	4	1	1	1	0	0	1	0	0	0	0	0	3	2	1	0	1	0	1	0	5	0	1	1	0	0	0	1	0
ASV947	Bacteria	Firmicutes	Clostridia	Clostridiales	Lachnospiraceae	Lachnoclostridium	NA	1	0	0	2	1	0	0	0	0	0	0	1	1	0	0	1	3	0	1	0	3	0	1	0	3	0	0	0	1	0	0	0	0	0	0	1	2	0	3	0	0	0
ASV948	Bacteria	Verrucomicrobia	Verrucomicrobiae	Verrucomicrobiales	Akkermansiaceae	Akkermansia	NA	0	2	0	0	0	1	0	0	0	1	0	0	0	1	0	0	1	1	0	1	0	4	0	0	0	0	0	0	0	2	0	0	0	0	0	0	3	1	1	0	0	0
ASV950	Bacteria	Firmicutes	Clostridia	Clostridiales	Lachnospiraceae	NA	NA	3	0	0	1	1	0	1	2	0	0	0	0	1	0	1	0	4	0	0	0	4	0	0	3	2	0	3	0	0	0	1	4	2	0	0	0	3	1	2	7	0	0
ASV951	Bacteria	Verrucomicrobia	Verrucomicrobiae	Verrucomicrobiales	Akkermansiaceae	Akkermansia	NA	0	1	1	0	1	0	1	0	0	4	0	0	1	1	1	0	1	0	3	0	0	0	1	0	0	0	1	1	1	0	1	0	0	2	0	0	0	1	1	0	0	0
ASV952	Bacteria	Bacteroidetes	Bacteroidia	Bacteroidales	Rikenellaceae	Alistipes	NA	0	0	3	3	0	0	0	7	0	1	1	2	1	0	2	1	0	0	1	3	1	0	1	1	0	0	0	0	0	1	2	0	0	0	1	0	0	0	1	0	0	0
ASV953	Bacteria	Bacteroidetes	Bacteroidia	Bacteroidales	Rikenellaceae	Alistipes	NA	0	0	0	2	0	0	3	2	0	0	1	2	0	0	0	8	0	0	0	4	5	0	2	6	0	0	0	1	2	0	4	0	2	0	0	1	0	0	1	0	0	0
ASV956	Bacteria	Bacteroidetes	Bacteroidia	Bacteroidales	Tannerellaceae	Parabacteroides	NA	0	1	0	0	0	2	0	0	0	2	0	0	0	5	0	2	0	3	0	0	0	2	0	0	0	3	1	0	0	0	0	1	1	5	0	0	0	0	0	0	0	0
ASV957	Bacteria	Firmicutes	Clostridia	Clostridiales	Lachnospiraceae	NA	NA	0	0	3	3	1	0	0	0	0	0	1	2	2	0	0	0	0	0	1	8	0	0	2	0	6	0	19	0	0	0	0	0	4	0	0	0	0	0	0	0	0	0
ASV960	Bacteria	Verrucomicrobia	Verrucomicrobiae	Verrucomicrobiales	Akkermansiaceae	Akkermansia	NA	0	1	1	1	1	1	0	0	0	5	2	0	3	1	0	0	0	0	1	1	0	2	0	0	1	2	0	1	1	5	0	0	0	1	0	0	0	3	1	0	0	0
ASV963	Bacteria	Bacteroidetes	Bacteroidia	Bacteroidales	Rikenellaceae	Alistipes	NA	0	0	1	1	1	0	3	7	0	0	1	0	1	0	1	3	0	0	1	4	0	0	2	2	0	0	0	0	1	0	2	0	0	0	0	0	0	0	1	2	0	0
ASV965	Bacteria	Verrucomicrobia	Verrucomicrobiae	Verrucomicrobiales	Akkermansiaceae	Akkermansia	NA	2	1	0	2	1	1	0	0	0	1	0	0	0	0	1	0	0	1	0	0	0	1	0	1	0	0	0	3	0	0	1	0	1	0	1	1	0	1	0	0	0	1
ASV968	Bacteria	Verrucomicrobia	Verrucomicrobiae	Verrucomicrobiales	Akkermansiaceae	Akkermansia	NA	1	1	4	0	1	1	0	0	0	3	2	0	1	0	1	0	0	1	1	0	0	2	0	0	0	1	0	0	0	2	1	0	0	0	1	0	0	0	0	0	1	0
ASV969	Bacteria	Bacteroidetes	Bacteroidia	Bacteroidales	Rikenellaceae	Alistipes	NA	0	0	3	1	1	1	0	5	0	0	0	2	0	0	0	2	0	0	0	1	1	0	2	3	0	0	2	1	0	0	2	1	0	0	0	0	0	0	2	0	0	0
ASV972	Bacteria	Verrucomicrobia	Verrucomicrobiae	Verrucomicrobiales	Akkermansiaceae	Akkermansia	NA	1	0	1	1	0	2	0	0	0	5	1	0	0	0	0	0	0	0	3	0	0	2	1	0	0	1	0	2	2	0	1	0	2	1	1	0	0	1	0	0	0	2
ASV978	Bacteria	Bacteroidetes	Bacteroidia	Bacteroidales	Tannerellaceae	Parabacteroides	NA	0	0	0	0	0	4	0	0	0	0	0	0	0	5	0	2	0	1	0	1	0	1	1	0	0	0	1	0	1	1	0	0	0	3	0	0	0	0	2	0	0	0
ASV981	Bacteria	Firmicutes	Clostridia	Clostridiales	Ruminococcaceae	Ruminiclostridium_9	NA	0	13	0	0	0	19	6	0	0	2	0	2	0	0	0	1	0	0	0	0	0	0	0	0	1	0	0	1	0	0	0	0	0	0	0	0	0	0	3	0	0	0
ASV982	Bacteria	Verrucomicrobia	Verrucomicrobiae	Verrucomicrobiales	Akkermansiaceae	Akkermansia	NA	0	2	1	3	0	0	1	0	0	1	0	1	0	2	0	0	0	0	1	0	1	1	2	0	0	1	1	0	0	2	0	0	1	1	1	0	0	0	1	0	0	0
ASV983	Bacteria	Bacteroidetes	Bacteroidia	Bacteroidales	Bacteroidaceae	Bacteroides	NA	2	0	0	0	0	0	0	5	0	0	3	1	0	0	0	14	2	0	1	1	0	0	0	2	0	0	0	0	0	0	1	0	0	0	3	0	1	2	5	0	4	0
ASV991	Bacteria	Verrucomicrobia	Verrucomicrobiae	Verrucomicrobiales	Akkermansiaceae	Akkermansia	NA	0	1	1	0	1	1	0	0	0	0	1	0	0	4	0	0	0	0	3	0	0	1	1	0	1	0	0	1	2	1	1	0	0	0	0	0	0	1	0	0	1	0
ASV992	Bacteria	Bacteroidetes	Bacteroidia	Bacteroidales	Bacteroidaceae	Bacteroides	NA	0	0	0	0	0	0	6	11	0	0	8	0	0	0	0	8	1	0	0	0	1	0	0	0	0	0	1	0	0	0	2	0	0	0	1	0	0	3	4	0	10	0
ASV993	Bacteria	Proteobacteria	Deltaproteobacteria	Desulfovibrionales	Desulfovibrionaceae	Bilophila	NA	0	0	0	1	2	0	3	0	0	0	0	1	1	0	1	0	1	0	0	0	0	0	3	0	0	0	0	1	3	1	0	0	0	0	1	0	1	0	0	0	0	0
ASV994	Bacteria	Proteobacteria	Deltaproteobacteria	Desulfovibrionales	Desulfovibrionaceae	Bilophila	NA	0	0	0	0	0	0	5	0	1	0	4	2	0	0	1	0	0	0	1	5	3	0	0	0	0	0	1	1	3	0	0	0	1	0	0	2	1	2	0	0	0	0
ASV995	Bacteria	Bacteroidetes	Bacteroidia	Bacteroidales	Tannerellaceae	Parabacteroides	NA	0	2	0	0	1	6	3	2	0	0	0	0	0	0	2	0	0	1	0	0	0	0	4	1	0	0	0	1	2	2	2	3	0	0	2	2	1	0	3	4	2	0
ASV998	Bacteria	Bacteroidetes	Bacteroidia	Bacteroidales	Bacteroidaceae	Bacteroides	NA	2	0	0	0	0	0	5	7	0	0	8	0	0	0	0	10	3	0	1	1	1	0	0	0	0	0	0	0	1	0	0	0	0	0	2	0	0	1	4	0	2	0
ASV1003	Bacteria	Bacteroidetes	Bacteroidia	Bacteroidales	Bacteroidaceae	Bacteroides	NA	1	0	0	0	0	0	3	4	1	0	7	1	0	0	0	14	1	0	0	0	0	0	0	0	1	0	0	0	0	0	1	1	0	0	2	0	0	3	1	0	6	0
ASV1005	Bacteria	Bacteroidetes	Bacteroidia	Bacteroidales	Bacteroidaceae	Bacteroides	NA	2	0	0	1	0	0	0	5	0	0	6	0	0	0	0	10	0	0	1	0	0	0	0	1	0	0	0	0	0	0	1	0	0	0	1	0	0	0	5	1	11	0
ASV1006	Bacteria	Bacteroidetes	Bacteroidia	Bacteroidales	Tannerellaceae	Parabacteroides	NA	1	1	0	0	1	1	0	0	0	1	0	1	0	2	0	5	0	1	0	0	0	1	0	0	0	1	1	1	0	0	0	1	0	6	0	0	0	0	0	0	0	0
ASV1007	Bacteria	Verrucomicrobia	Verrucomicrobiae	Verrucomicrobiales	Akkermansiaceae	Akkermansia	NA	1	0	4	0	0	1	0	0	2	0	0	0	0	2	0	0	1	0	6	1	0	0	1	0	0	1	0	0	1	1	1	0	2	1	1	1	0	1	0	0	0	0
ASV1008	Bacteria	Bacteroidetes	Bacteroidia	Bacteroidales	Bacteroidaceae	Bacteroides	NA	2	0	0	1	0	0	1	8	0	0	6	1	0	0	0	12	1	0	0	1	1	0	0	1	0	0	0	0	0	1	1	0	0	0	2	0	0	0	2	0	1	0
ASV1011	Bacteria	Bacteroidetes	Bacteroidia	Bacteroidales	Bacteroidaceae	Bacteroides	NA	0	0	0	0	0	0	2	13	0	0	4	0	0	0	0	9	2	0	1	1	1	0	0	0	0	0	1	0	0	1	3	0	0	0	1	0	0	0	2	0	1	0
ASV1012	Bacteria	Verrucomicrobia	Verrucomicrobiae	Verrucomicrobiales	Akkermansiaceae	Akkermansia	NA	2	1	0	0	1	4	0	0	1	1	2	0	0	2	1	0	5	0	2	0	0	2	0	0	0	2	0	0	1	0	0	0	1	1	1	0	0	0	0	0	0	0
ASV1013	Bacteria	Bacteroidetes	Bacteroidia	Bacteroidales	Tannerellaceae	Parabacteroides	NA	2	2	1	0	6	0	0	0	0	0	1	3	0	0	1	0	0	0	0	1	0	1	2	1	0	2	0	1	2	0	0	2	0	0	0	3	4	0	0	2	0	0
ASV1014	Bacteria	Verrucomicrobia	Verrucomicrobiae	Verrucomicrobiales	Akkermansiaceae	Akkermansia	NA	0	1	0	0	1	0	0	0	1	2	2	0	0	0	0	0	1	1	0	0	1	0	0	2	0	0	0	0	0	3	0	0	0	1	1	0	2	0	0	0	0	0
ASV1018	Bacteria	Bacteroidetes	Bacteroidia	Bacteroidales	Tannerellaceae	Parabacteroides	NA	1	0	1	0	0	7	1	2	0	0	1	0	0	0	0	0	0	0	1	0	1	1	1	1	0	2	0	1	0	0	0	6	0	0	0	0	2	0	0	7	1	0
ASV1019	Bacteria	Acidobacteria	Subgroup_5	NA	NA	NA	NA	0	0	0	0	0	1	0	0	0	0	2	0	0	0	2	0	0	2	1	0	0	0	1	0	0	0	0	0	0	0	2	0	1	0	0	1	0	0	0	3	0	0
ASV1021	Bacteria	Proteobacteria	Deltaproteobacteria	Desulfovibrionales	Desulfovibrionaceae	Bilophila	NA	0	0	1	1	4	0	4	0	0	0	1	0	2	0	2	0	0	0	0	2	0	0	1	0	1	0	0	0	1	1	0	0	0	0	1	0	1	0	0	0	0	0
ASV1022	Bacteria	Verrucomicrobia	Verrucomicrobiae	Verrucomicrobiales	Akkermansiaceae	Akkermansia	NA	0	4	0	2	1	3	1	0	1	0	0	0	1	1	1	0	0	0	1	0	0	2	0	0	1	0	0	0	0	2	2	0	2	0	1	0	0	2	0	0	0	1
ASV1023	Bacteria	Verrucomicrobia	Verrucomicrobiae	Verrucomicrobiales	Akkermansiaceae	Akkermansia	NA	0	3	3	1	1	1	0	0	1	1	0	0	0	0	1	0	1	1	3	1	1	1	0	1	2	0	2	0	1	2	0	0	0	2	0	0	0	1	1	0	0	0
ASV1026	Bacteria	Firmicutes	Clostridia	Clostridiales	Ruminococcaceae	UBA1819	NA	0	0	0	9	16	0	0	0	11	0	0	0	5	0	0	0	1	0	0	11	0	0	0	0	3	0	3	0	0	0	0	0	4	0	0	0	3	0	0	0	2	0
ASV1027	Bacteria	Bacteroidetes	Bacteroidia	Bacteroidales	Bacteroidaceae	Bacteroides	NA	1	0	1	0	0	0	1	5	0	0	6	0	3	0	0	9	0	0	1	3	0	0	0	3	0	0	0	0	0	1	0	1	0	0	1	0	0	2	0	0	6	0
ASV1028	Bacteria	Bacteroidetes	Bacteroidia	Bacteroidales	Bacteroidaceae	Bacteroides	NA	1	0	0	0	0	0	1	6	0	0	5	0	0	0	0	9	1	0	2	1	0	0	0	1	1	0	1	0	0	0	5	0	0	0	3	0	2	1	2	1	5	0
ASV1030	Bacteria	Proteobacteria	Gammaproteobacteria	Betaproteobacteriales	Burkholderiaceae	Parasutterella	NA	0	2	0	0	0	1	0	0	1	0	1	0	0	2	1	1	0	8	0	0	0	2	0	2	0	4	1	0	0	0	0	0	0	2	0	0	0	0	0	0	0	2
ASV1034	Bacteria	Verrucomicrobia	Verrucomicrobiae	Verrucomicrobiales	Akkermansiaceae	Akkermansia	NA	0	0	0	0	0	0	2	0	1	0	0	0	0	0	1	0	3	2	1	0	0	1	1	0	1	2	1	0	0	1	0	0	0	1	2	0	0	0	0	0	0	1
ASV1036	Bacteria	Firmicutes	Clostridia	Clostridiales	Lachnospiraceae	NA	NA	2	0	0	0	1	0	5	0	0	0	0	1	1	0	2	0	1	0	0	3	2	0	0	1	1	0	2	0	1	0	2	1	0	0	0	0	3	0	0	6	3	0
ASV1038	Bacteria	Bacteroidetes	Bacteroidia	Bacteroidales	Rikenellaceae	Alistipes	NA	0	0	2	4	0	1	0	6	0	0	0	1	0	0	1	3	0	0	1	1	0	0	2	2	0	0	0	0	0	0	1	0	0	1	0	0	1	0	2	0	0	1
ASV1043	Bacteria	Firmicutes	Clostridia	Clostridiales	Lachnospiraceae	NA	NA	2	0	0	1	4	0	2	0	1	0	0	0	2	0	0	0	1	0	0	0	1	0	0	1	1	0	3	2	0	1	1	2	2	0	0	0	1	0	0	3	0	0
ASV1044	Bacteria	Proteobacteria	Gammaproteobacteria	Betaproteobacteriales	Burkholderiaceae	Parasutterella	NA	0	5	2	0	0	4	0	0	0	2	0	0	0	0	0	0	0	4	0	1	0	0	0	0	0	4	0	1	0	1	0	0	0	2	0	1	0	0	1	0	0	2
ASV1048	Bacteria	Bacteroidetes	Bacteroidia	Bacteroidales	Tannerellaceae	Parabacteroides	NA	0	0	0	0	4	0	6	3	0	0	0	0	1	0	2	2	0	0	0	0	0	0	2	0	0	1	0	3	0	0	1	1	0	0	0	2	1	0	0	1	0	0
ASV1049	Bacteria	Verrucomicrobia	Verrucomicrobiae	Verrucomicrobiales	Akkermansiaceae	Akkermansia	NA	1	0	1	2	0	1	0	0	2	0	1	0	0	1	0	0	0	1	3	0	1	1	0	0	0	0	1	1	0	0	1	1	1	0	0	0	1	0	0	0	1	0
ASV1051	Bacteria	Bacteroidetes	Bacteroidia	Bacteroidales	Bacteroidaceae	Bacteroides	NA	0	0	0	0	0	1	1	3	0	0	1	0	0	0	0	0	0	2	2	0	0	0	1	0	0	0	3	2	0	0	3	0	5	4	0	2	4	4	0	0	1	0
ASV1052	Bacteria	Verrucomicrobia	Verrucomicrobiae	Verrucomicrobiales	Akkermansiaceae	Akkermansia	NA	0	0	0	0	0	0	0	0	0	1	0	0	0	0	1	0	1	0	3	0	0	2	1	0	1	2	0	0	0	2	1	0	1	0	0	0	0	0	1	0	0	0
ASV1053	Bacteria	Bacteroidetes	Bacteroidia	Bacteroidales	Rikenellaceae	Alistipes	NA	1	0	1	1	0	0	0	5	0	0	0	1	0	0	3	2	0	0	1	3	1	0	2	0	0	0	0	0	0	0	1	0	0	0	1	0	0	0	4	0	0	1
ASV1056	Bacteria	Bacteroidetes	Bacteroidia	Bacteroidales	Tannerellaceae	Parabacteroides	NA	0	0	0	0	0	0	0	0	0	0	0	0	0	2	0	1	0	0	0	0	0	1	0	0	1	0	0	0	0	0	1	1	0	4	0	0	0	0	0	1	1	0
ASV1057	Bacteria	Bacteroidetes	Bacteroidia	Bacteroidales	Tannerellaceae	Parabacteroides	NA	1	0	0	0	0	0	0	0	0	1	0	0	0	5	0	2	0	0	0	0	0	0	1	0	0	2	1	1	0	0	0	0	0	1	0	0	1	0	0	0	0	0
ASV1062	Bacteria	Bacteroidetes	Bacteroidia	Bacteroidales	Tannerellaceae	Parabacteroides	NA	0	0	1	0	0	1	0	0	0	2	0	0	0	2	0	5	0	0	0	1	0	2	0	0	0	2	1	0	0	0	1	0	0	4	1	0	2	0	1	0	0	0
ASV1063	Bacteria	Firmicutes	Clostridia	Clostridiales	Lachnospiraceae	NA	NA	4	0	0	0	0	0	5	2	0	0	0	2	0	0	2	0	1	0	0	0	0	0	0	0	0	0	1	0	4	0	2	5	0	0	1	0	2	0	0	11	0	0
ASV1068	Bacteria	Cyanobacteria	Melainabacteria	Gastranaerophilales	NA	NA	NA	3	0	0	0	1	0	1	0	0	1	0	0	1	0	0	0	1	0	0	4	23	0	0	0	2	0	1	1	0	0	0	0	0	0	0	2	6	0	1	0	0	0
ASV1071	Bacteria	Bacteroidetes	Bacteroidia	Bacteroidales	Bacteroidaceae	Bacteroides	NA	0	0	0	0	0	0	1	6	0	0	3	0	0	0	0	8	0	0	2	0	0	0	0	0	0	0	0	0	0	1	0	0	0	0	1	0	0	1	2	1	8	0
ASV1075	Bacteria	Proteobacteria	Deltaproteobacteria	Desulfovibrionales	Desulfovibrionaceae	Bilophila	NA	0	0	0	1	1	0	2	0	0	0	1	1	1	0	0	0	0	0	0	1	0	0	1	0	0	0	0	1	1	0	0	0	0	0	0	0	0	0	0	0	0	0
ASV1076	Bacteria	Bacteroidetes	Bacteroidia	Bacteroidales	Tannerellaceae	Parabacteroides	NA	7	1	0	5	1	2	1	0	0	0	0	0	1	0	1	0	0	0	0	0	0	0	0	0	0	5	1	1	0	1	2	1	0	0	0	2	0	0	0	1	1	1
ASV1078	Bacteria	Bacteroidetes	Bacteroidia	Bacteroidales	Bacteroidaceae	Bacteroides	NA	1	0	0	0	0	0	2	1	0	0	3	1	0	0	0	11	0	0	0	1	0	0	0	0	0	0	1	0	0	0	4	1	0	0	4	0	0	0	2	0	5	0
ASV1079	Bacteria	Bacteroidetes	Bacteroidia	Bacteroidales	Tannerellaceae	Parabacteroides	NA	1	0	0	0	1	0	0	0	0	0	0	0	0	0	5	0	0	1	0	0	0	2	3	1	0	0	0	0	0	0	2	1	0	1	0	2	0	0	0	0	0	3
ASV1080	Bacteria	Verrucomicrobia	Verrucomicrobiae	Verrucomicrobiales	Akkermansiaceae	Akkermansia	NA	0	1	1	0	0	0	0	0	0	1	0	0	3	3	1	0	0	0	1	0	0	0	0	0	1	1	2	0	0	1	0	0	0	0	2	0	0	0	0	0	0	0
ASV1081	Bacteria	Bacteroidetes	Bacteroidia	Bacteroidales	Rikenellaceae	Alistipes	NA	0	0	0	4	0	0	2	2	0	0	3	1	1	0	0	3	0	0	0	4	0	0	0	4	0	0	3	0	0	0	0	0	0	0	1	0	0	0	0	0	0	0
ASV1082	Bacteria	Proteobacteria	Gammaproteobacteria	Betaproteobacteriales	Burkholderiaceae	Parasutterella	NA	0	1	0	1	0	1	0	0	0	1	0	0	0	0	0	0	0	10	0	0	0	1	0	0	0	4	0	0	0	0	2	0	0	3	1	0	0	1	0	0	0	0
ASV1083	Bacteria	Bacteroidetes	Bacteroidia	Bacteroidales	Bacteroidaceae	Bacteroides	NA	0	0	0	0	0	0	1	4	0	0	6	1	0	0	0	13	0	0	0	0	0	0	0	0	2	0	0	0	0	1	1	0	0	0	2	0	0	1	0	1	5	1
ASV1085	Bacteria	Bacteroidetes	Bacteroidia	Bacteroidales	Bacteroidaceae	Bacteroides	NA	0	0	0	0	0	0	1	4	0	0	13	0	0	0	0	5	2	0	0	0	0	0	0	2	0	0	0	0	0	1	1	0	0	0	2	0	0	0	0	1	1	0
ASV1086	Bacteria	Cyanobacteria	Melainabacteria	Gastranaerophilales	NA	NA	NA	0	0	2	0	0	0	0	0	0	5	0	0	0	0	0	0	0	1	1	0	0	0	0	1	0	6	2	2	0	5	0	0	0	2	0	1	0	0	1	0	0	0
ASV1087	Bacteria	Proteobacteria	Gammaproteobacteria	Betaproteobacteriales	Burkholderiaceae	Parasutterella	NA	0	3	0	0	0	1	0	0	0	3	0	0	0	1	0	0	0	2	1	0	0	2	1	1	0	0	0	0	0	0	0	1	0	0	0	0	0	0	0	0	0	2
ASV1092	Bacteria	Verrucomicrobia	Verrucomicrobiae	Verrucomicrobiales	Akkermansiaceae	Akkermansia	NA	0	3	0	1	0	0	0	0	1	1	0	0	0	1	0	0	0	0	1	0	0	0	0	0	0	0	1	0	1	1	3	0	0	0	0	0	0	1	0	0	0	0
ASV1093	Bacteria	Bacteroidetes	Bacteroidia	Bacteroidales	Tannerellaceae	Parabacteroides	NA	0	1	0	0	0	1	2	0	0	0	1	2	0	0	0	0	1	0	0	2	1	0	1	0	0	1	0	2	1	1	0	0	0	1	0	0	0	2	0	1	1	1
ASV1094	Bacteria	Bacteroidetes	Bacteroidia	Bacteroidales	Bacteroidaceae	Bacteroides	NA	0	0	1	0	0	0	2	9	0	0	5	0	0	0	0	10	0	0	1	1	0	0	0	0	0	0	0	0	0	1	3	0	0	0	1	0	0	1	4	0	4	0
ASV1095	Bacteria	Proteobacteria	Gammaproteobacteria	Betaproteobacteriales	Burkholderiaceae	Parasutterella	NA	0	1	0	0	0	2	0	0	0	1	1	0	0	1	0	2	0	5	0	0	0	5	0	0	0	1	1	1	0	0	1	0	0	4	1	1	2	0	0	0	0	1
ASV1096	Bacteria	Verrucomicrobia	Verrucomicrobiae	Verrucomicrobiales	Akkermansiaceae	Akkermansia	NA	0	1	2	0	0	4	1	0	0	0	2	0	0	1	0	0	0	1	0	0	1	0	0	1	2	0	0	0	0	2	1	0	0	0	1	0	0	0	0	0	0	0
ASV1101	Bacteria	Bacteroidetes	Bacteroidia	Bacteroidales	Bacteroidaceae	Bacteroides	NA	0	0	0	0	0	0	2	3	0	0	9	0	0	0	0	10	0	0	1	0	0	0	0	0	0	0	0	0	0	0	0	0	0	0	1	0	0	2	1	0	5	0
ASV1104	Bacteria	Bacteroidetes	Bacteroidia	Bacteroidales	Tannerellaceae	Parabacteroides	NA	1	0	1	0	0	0	0	0	1	0	0	0	0	1	0	2	0	1	0	0	0	1	0	0	0	0	1	0	0	0	0	1	0	5	0	0	0	0	0	1	0	0
ASV1108	Bacteria	Verrucomicrobia	Verrucomicrobiae	Verrucomicrobiales	Akkermansiaceae	Akkermansia	NA	1	1	3	0	0	0	0	0	0	3	1	0	0	3	1	0	0	0	1	0	0	1	0	0	0	0	0	0	0	0	0	0	0	0	0	0	0	2	0	0	0	0
ASV1111	Bacteria	Firmicutes	Clostridia	Clostridiales	Ruminococcaceae	NA	NA	0	0	1	0	0	0	1	0	1	0	0	2	0	0	0	1	0	0	0	1	0	0	1	0	1	0	2	0	0	0	1	1	0	0	0	0	1	0	2	1	0	0
ASV1112	Bacteria	Bacteroidetes	Bacteroidia	Bacteroidales	Tannerellaceae	Parabacteroides	NA	0	0	0	1	1	4	4	1	0	0	1	0	0	0	8	0	0	1	0	0	0	0	0	2	0	2	0	2	0	0	0	1	0	0	0	0	1	0	2	4	0	0
ASV1113	Bacteria	Firmicutes	Clostridia	Clostridiales	Lachnospiraceae	NA	NA	0	0	0	0	1	0	0	0	0	0	0	0	1	0	0	0	0	0	0	0	0	0	0	0	3	0	0	0	0	0	0	0	0	0	0	1	9	0	0	3	3	0
ASV1115	Bacteria	Proteobacteria	Deltaproteobacteria	Desulfovibrionales	Desulfovibrionaceae	Bilophila	NA	1	0	0	0	1	0	1	0	1	0	1	1	0	0	1	0	0	0	0	1	0	0	1	0	0	0	2	1	2	0	0	0	0	0	0	0	0	1	0	0	0	0
ASV1116	Bacteria	Firmicutes	Erysipelotrichia	Erysipelotrichales	Erysipelotrichaceae	NA	NA	0	0	0	0	2	3	2	4	1	0	0	2	0	0	1	0	0	0	0	0	0	0	0	0	0	0	0	0	0	2	0	0	0	1	0	0	1	0	0	1	0	3
ASV1120	Bacteria	Bacteroidetes	Bacteroidia	Bacteroidales	Tannerellaceae	Parabacteroides	NA	1	0	1	0	0	0	1	0	0	0	0	1	0	0	1	0	0	0	0	0	0	0	2	1	0	0	0	1	0	0	1	0	0	0	0	0	0	1	0	1	1	0
ASV1126	Bacteria	Bacteroidetes	Bacteroidia	Bacteroidales	Bacteroidaceae	Bacteroides	NA	0	0	0	1	0	0	0	2	0	0	0	1	0	0	0	8	0	0	0	0	0	0	0	0	0	0	1	0	0	0	3	1	0	0	1	0	0	2	4	1	6	0
ASV1129	Bacteria	Firmicutes	Clostridia	Clostridiales	Lachnospiraceae	NA	NA	1	0	0	0	0	0	0	1	0	0	0	0	1	0	0	1	0	0	1	1	1	0	0	0	0	0	6	0	0	1	1	2	0	0	0	0	1	0	1	2	1	0
ASV1130	Bacteria	Verrucomicrobia	Verrucomicrobiae	Verrucomicrobiales	Akkermansiaceae	Akkermansia	NA	0	0	0	0	0	1	0	0	1	2	1	0	0	1	0	0	0	0	6	2	0	0	0	0	0	2	0	0	0	0	1	0	1	1	2	0	0	0	0	0	0	1
ASV1131	Bacteria	Proteobacteria	Alphaproteobacteria	Rhodospirillales	NA	NA	NA	0	0	0	0	0	0	0	0	0	4	0	0	0	0	0	1	0	0	0	1	0	0	0	0	1	1	0	0	1	1	0	0	0	1	3	0	0	0	1	2	4	1
ASV1136	Bacteria	Proteobacteria	Gammaproteobacteria	Betaproteobacteriales	Burkholderiaceae	Parasutterella	NA	0	4	1	0	0	2	0	0	0	1	0	0	0	0	0	0	0	1	0	0	0	1	0	0	0	1	0	0	0	0	1	0	0	1	0	0	0	0	0	0	0	0
ASV1139	Bacteria	Proteobacteria	Gammaproteobacteria	Betaproteobacteriales	Burkholderiaceae	Parasutterella	NA	0	1	0	0	0	2	0	0	0	1	0	0	0	0	0	0	0	7	0	0	0	2	0	0	0	0	0	0	0	0	0	0	0	0	0	0	0	0	1	1	0	0
ASV1142	Bacteria	Proteobacteria	Gammaproteobacteria	Betaproteobacteriales	Burkholderiaceae	Parasutterella	NA	0	0	0	1	0	0	0	0	0	1	0	0	0	0	0	0	0	2	0	0	0	1	0	0	0	2	0	0	0	0	2	0	0	1	0	0	0	0	0	0	0	2
ASV1144	Bacteria	Bacteroidetes	Bacteroidia	Bacteroidales	Bacteroidaceae	Bacteroides	NA	1	0	0	0	0	0	0	6	0	0	2	0	0	0	0	11	1	0	0	0	0	0	0	0	0	0	1	0	1	0	1	0	0	0	0	0	0	2	1	2	5	0
ASV1148	Bacteria	Cyanobacteria	Melainabacteria	Gastranaerophilales	NA	NA	NA	0	0	1	2	0	0	1	0	0	4	0	0	3	0	0	0	0	1	0	0	2	0	2	0	0	3	0	1	2	0	0	0	0	2	1	1	0	1	0	1	0	0
ASV1149	Bacteria	Bacteroidetes	Bacteroidia	Bacteroidales	Tannerellaceae	Parabacteroides	NA	0	0	0	0	0	1	5	1	0	0	0	1	1	0	2	1	0	0	0	0	0	0	1	0	0	0	0	1	0	2	1	3	0	0	1	0	0	0	0	1	1	0
ASV1155	Bacteria	Proteobacteria	Gammaproteobacteria	Betaproteobacteriales	Burkholderiaceae	Parasutterella	NA	0	2	0	0	0	3	1	0	0	1	0	0	0	1	0	0	0	1	0	0	0	1	0	1	0	3	0	0	0	0	1	0	0	0	0	0	0	0	0	1	0	0
ASV1159	Bacteria	Bacteroidetes	Bacteroidia	Bacteroidales	Bacteroidaceae	Bacteroides	NA	0	0	0	0	0	0	1	3	0	0	3	0	1	0	0	7	1	0	0	0	0	0	0	0	0	0	0	0	0	1	0	0	0	0	2	0	0	3	3	0	3	0
ASV1160	Bacteria	Bacteroidetes	Bacteroidia	Bacteroidales	Bacteroidaceae	Bacteroides	NA	1	0	0	0	0	0	2	2	0	0	6	0	0	0	0	4	1	0	0	1	0	0	0	1	0	0	0	0	0	0	3	0	0	0	0	0	1	2	0	0	3	0
ASV1162	Bacteria	Bacteroidetes	Bacteroidia	Bacteroidales	Bacteroidaceae	Bacteroides	NA	1	0	0	0	0	2	0	1	0	0	0	0	0	0	0	1	1	0	0	1	1	0	0	0	0	0	0	1	0	1	0	1	6	0	1	1	2	0	0	0	1	0
ASV1166	Bacteria	Bacteroidetes	Bacteroidia	Bacteroidales	Bacteroidaceae	Bacteroides	NA	0	0	0	0	0	0	5	2	0	0	1	2	0	0	0	6	1	0	0	1	1	0	0	2	0	0	0	0	0	0	1	1	0	0	0	0	0	0	0	0	5	0
ASV1167	Bacteria	Bacteroidetes	Bacteroidia	Bacteroidales	Bacteroidaceae	Bacteroides	NA	1	0	0	0	0	0	1	2	0	0	4	1	0	0	0	8	1	0	0	0	0	0	0	0	0	0	0	0	0	0	0	1	0	0	2	0	0	2	0	3	2	0
ASV1168	Bacteria	Bacteroidetes	Bacteroidia	Bacteroidales	Bacteroidaceae	Bacteroides	NA	1	0	0	0	0	0	1	7	0	0	3	0	0	0	0	8	0	0	1	1	0	0	0	0	0	0	0	0	0	0	3	0	0	0	0	0	0	0	1	0	5	0
ASV1169	Bacteria	Bacteroidetes	Bacteroidia	Bacteroidales	Tannerellaceae	Parabacteroides	NA	1	0	0	0	0	1	0	1	0	0	0	1	0	0	0	1	0	1	0	0	0	1	0	0	0	1	0	0	0	0	1	0	0	0	0	2	0	0	0	0	0	0
ASV1171	Bacteria	Firmicutes	Clostridia	Clostridiales	Ruminococcaceae	NA	NA	0	0	0	0	1	0	2	0	1	0	0	0	0	0	2	0	0	0	0	0	0	0	1	0	2	0	0	0	0	0	0	1	0	0	0	1	2	0	3	1	0	0
ASV1172	Bacteria	Bacteroidetes	Bacteroidia	Bacteroidales	Tannerellaceae	Parabacteroides	NA	0	0	0	0	0	2	0	1	0	3	0	1	0	0	0	1	0	2	0	0	0	2	0	1	0	0	2	0	0	0	1	2	0	6	0	1	0	0	2	0	0	0
ASV1174	Bacteria	Bacteroidetes	Bacteroidia	Bacteroidales	Bacteroidaceae	Bacteroides	NA	0	0	0	0	0	0	2	4	0	0	4	0	0	0	0	10	3	0	2	1	0	0	0	0	0	0	0	0	0	1	1	0	0	0	1	0	0	0	1	0	2	0
ASV1175	Bacteria	Bacteroidetes	Bacteroidia	Bacteroidales	Bacteroidaceae	Bacteroides	NA	1	0	1	0	0	0	3	1	0	0	3	1	0	0	0	6	0	0	0	1	0	0	0	0	0	0	0	0	0	0	3	0	0	0	1	0	0	3	1	0	5	0
ASV1177	Bacteria	Bacteroidetes	Bacteroidia	Bacteroidales	Bacteroidaceae	Bacteroides	NA	0	0	0	0	0	0	2	5	0	0	1	0	0	0	0	10	0	0	1	0	0	0	0	1	0	0	0	0	0	1	1	0	0	0	1	0	0	1	1	0	2	0
ASV1178	Bacteria	Proteobacteria	Gammaproteobacteria	Betaproteobacteriales	Burkholderiaceae	Parasutterella	NA	0	1	3	0	0	0	0	1	0	1	0	0	0	0	0	0	0	0	0	0	0	3	0	2	0	2	0	0	0	0	2	0	0	4	0	1	0	0	0	0	0	1
ASV1179	Bacteria	Verrucomicrobia	Verrucomicrobiae	Verrucomicrobiales	Akkermansiaceae	Akkermansia	NA	0	0	0	1	0	0	1	0	0	0	0	0	1	2	0	0	0	1	2	1	2	0	0	0	0	0	0	0	1	1	0	0	0	1	0	0	0	1	0	0	0	0
ASV1184	Bacteria	Bacteroidetes	Bacteroidia	Bacteroidales	Rikenellaceae	Alistipes	NA	0	0	0	1	1	0	0	3	0	0	1	1	0	0	1	3	0	0	0	6	0	0	0	0	0	0	1	0	0	0	0	0	0	0	1	1	1	0	2	0	0	1
ASV1189	Bacteria	Firmicutes	Clostridia	Clostridiales	Lachnospiraceae	NA	NA	0	0	0	0	0	0	1	0	0	0	0	0	0	0	0	1	4	0	0	0	2	0	0	1	1	0	1	0	2	0	1	3	0	0	0	0	2	0	0	1	0	0
ASV1192	Bacteria	Proteobacteria	Deltaproteobacteria	Desulfovibrionales	Desulfovibrionaceae	Bilophila	NA	0	0	1	1	1	0	1	0	0	1	1	0	2	0	1	0	0	0	0	1	0	0	0	0	1	0	0	0	0	0	0	0	1	0	1	1	1	0	0	0	0	0
ASV1197	Bacteria	Bacteroidetes	Bacteroidia	Bacteroidales	Rikenellaceae	Alistipes	NA	0	0	0	1	2	2	1	0	0	0	0	0	0	0	1	6	0	0	0	2	2	0	1	0	0	0	0	1	0	0	0	1	0	0	1	0	1	0	1	0	0	0
ASV1198	Bacteria	Bacteroidetes	Bacteroidia	Bacteroidales	Tannerellaceae	Parabacteroides	NA	0	1	0	0	0	0	1	0	0	0	0	0	0	0	1	0	0	0	0	0	2	0	0	2	0	1	0	1	0	1	0	0	0	0	0	0	2	0	0	1	2	1
ASV1199	Bacteria	Bacteroidetes	Bacteroidia	Bacteroidales	Rikenellaceae	Alistipes	NA	0	0	0	1	0	0	0	5	0	0	1	2	0	0	1	1	0	0	0	1	0	0	0	0	0	0	2	0	0	0	1	0	0	0	1	0	0	0	1	0	0	0
ASV1203	Bacteria	Bacteroidetes	Bacteroidia	Bacteroidales	Rikenellaceae	Alistipes	NA	0	0	3	2	0	0	0	2	0	0	0	3	1	0	2	2	0	0	0	3	0	0	1	1	1	0	0	1	0	0	0	0	0	0	0	0	0	0	0	0	0	0
ASV1204	Bacteria	Bacteroidetes	Bacteroidia	Bacteroidales	Rikenellaceae	Alistipes	NA	0	0	1	0	0	0	0	4	0	0	1	1	1	0	0	0	0	0	0	3	1	0	0	2	0	0	0	2	0	0	1	0	0	0	0	0	1	0	0	0	0	0
ASV1205	Bacteria	Proteobacteria	Alphaproteobacteria	Rhodospirillales	NA	NA	NA	0	0	0	0	0	0	0	0	0	1	0	0	0	0	0	0	1	0	1	2	1	0	0	0	0	2	0	0	0	0	0	1	1	1	0	0	0	0	0	0	1	0
ASV1207	Bacteria	Bacteroidetes	Bacteroidia	Bacteroidales	Bacteroidaceae	Bacteroides	NA	2	0	0	0	0	0	0	2	0	0	2	0	0	0	0	8	1	0	2	0	0	0	0	0	0	0	0	0	0	1	4	1	0	0	2	0	1	1	1	0	7	0
ASV1212	Bacteria	Bacteroidetes	Bacteroidia	Bacteroidales	Bacteroidaceae	Bacteroides	NA	0	0	1	0	0	0	0	5	0	0	3	0	0	0	0	7	1	0	0	0	0	0	0	0	0	0	1	0	0	0	2	0	0	0	1	0	0	0	1	0	2	0
ASV1214	Bacteria	Bacteroidetes	Bacteroidia	Bacteroidales	Rikenellaceae	Alistipes	NA	0	0	1	1	0	0	0	1	1	0	0	2	2	0	0	1	0	0	1	2	0	0	1	0	0	1	0	0	0	1	1	0	0	0	0	0	0	1	0	0	0	0
ASV1217	Bacteria	Bacteroidetes	Bacteroidia	Bacteroidales	Bacteroidaceae	Bacteroides	NA	0	0	0	1	0	0	2	2	0	0	1	1	0	0	0	10	0	0	0	0	1	0	0	1	0	0	0	0	0	0	3	0	0	0	1	0	0	0	1	1	4	0
ASV1226	Bacteria	Proteobacteria	Gammaproteobacteria	Betaproteobacteriales	Burkholderiaceae	Parasutterella	NA	1	2	0	0	0	1	0	0	0	1	0	0	0	0	0	1	0	2	0	1	0	0	0	0	0	3	1	0	0	0	0	0	0	2	0	0	0	1	0	0	0	1
ASV1230	Bacteria	Bacteroidetes	Bacteroidia	Bacteroidales	Bacteroidaceae	Bacteroides	NA	0	0	0	0	0	0	0	2	0	0	3	0	0	0	0	6	2	0	0	1	1	0	0	0	0	0	0	0	1	0	3	0	0	0	0	0	0	0	2	0	3	0
ASV1231	Bacteria	Bacteroidetes	Bacteroidia	Bacteroidales	Rikenellaceae	Alistipes	NA	2	0	1	3	0	0	0	0	0	1	0	0	3	0	0	2	0	0	0	0	2	0	0	1	1	0	0	0	1	0	0	0	0	0	0	1	0	0	0	0	0	0
ASV1232	Bacteria	Bacteroidetes	Bacteroidia	Bacteroidales	Rikenellaceae	Alistipes	NA	0	0	0	0	0	0	0	5	0	0	3	2	0	0	1	0	0	0	0	2	0	0	0	3	0	0	0	2	0	0	0	0	0	0	0	0	0	0	0	0	0	0
ASV1234	Bacteria	Bacteroidetes	Bacteroidia	Bacteroidales	Bacteroidaceae	Bacteroides	NA	0	0	0	0	0	0	1	3	0	0	12	0	0	0	0	6	0	0	1	0	0	0	0	1	0	0	0	0	0	0	1	0	0	0	0	0	0	1	1	0	2	0
ASV1242	Bacteria	Verrucomicrobia	Verrucomicrobiae	Verrucomicrobiales	Akkermansiaceae	Akkermansia	NA	0	0	1	0	0	2	0	0	0	4	1	0	0	2	0	0	0	0	5	0	1	0	0	0	0	0	0	1	0	0	1	0	0	0	1	0	0	1	1	0	0	0
ASV1248	Bacteria	Bacteroidetes	Bacteroidia	Bacteroidales	Bacteroidaceae	Bacteroides	NA	0	0	0	0	0	0	1	0	0	0	5	0	0	0	0	5	0	0	0	0	0	0	0	0	0	0	1	0	0	2	2	0	0	0	0	0	1	0	1	0	1	0
ASV1251	Bacteria	Firmicutes	Clostridia	Clostridiales	Lachnospiraceae	NA	NA	0	0	0	0	1	0	0	0	2	0	0	0	1	0	0	0	0	0	0	0	0	0	0	1	3	0	0	0	0	0	0	1	0	0	0	0	3	0	0	11	1	0
ASV1275	Bacteria	Firmicutes	Clostridia	Clostridiales	Lachnospiraceae	NA	NA	0	0	0	2	0	0	0	0	0	0	0	1	0	0	0	0	1	0	0	0	1	0	0	0	3	0	0	1	2	0	0	4	0	0	0	2	1	0	0	2	0	0
ASV1279	Bacteria	Bacteroidetes	Bacteroidia	Bacteroidales	Rikenellaceae	Alistipes	NA	0	0	1	0	1	0	0	1	0	0	2	1	0	0	0	1	0	0	0	3	0	0	1	0	0	0	0	1	0	0	1	0	0	0	0	0	0	0	1	0	0	0
ASV1289	Bacteria	Bacteroidetes	Bacteroidia	Bacteroidales	Rikenellaceae	Alistipes	NA	1	0	1	0	0	0	0	3	0	0	1	0	1	0	0	2	0	0	1	3	0	0	2	4	0	0	0	0	0	0	1	0	0	0	0	0	1	0	0	0	0	0
ASV1292	Bacteria	Bacteroidetes	Bacteroidia	Bacteroidales	Rikenellaceae	Alistipes	NA	0	0	0	0	0	0	2	1	0	0	1	0	0	0	0	1	0	0	0	1	0	0	2	0	0	0	0	1	1	0	0	0	0	0	0	0	0	0	0	0	0	0
ASV1300	Bacteria	Bacteroidetes	Bacteroidia	Bacteroidales	Rikenellaceae	Alistipes	NA	0	0	1	0	0	0	0	2	0	0	0	1	0	0	0	2	0	0	0	3	1	0	0	0	0	0	1	1	0	0	1	0	0	0	0	0	0	0	0	0	0	0
ASV1306	Bacteria	Bacteroidetes	Bacteroidia	Bacteroidales	Bacteroidaceae	Bacteroides	NA	0	0	1	0	0	0	1	3	0	0	3	0	0	0	0	7	0	0	0	0	0	0	0	0	0	0	0	0	0	0	1	1	0	0	0	0	0	1	1	1	1	0
ASV1308	Bacteria	Bacteroidetes	Bacteroidia	Bacteroidales	Rikenellaceae	Alistipes	NA	0	0	2	0	0	0	0	2	0	1	0	0	0	0	0	0	0	0	0	0	0	0	0	1	0	0	0	0	1	0	1	0	0	0	0	0	0	0	1	0	0	0
ASV1309	Bacteria	Bacteroidetes	Bacteroidia	Bacteroidales	Bacteroidaceae	Bacteroides	NA	0	0	0	1	0	0	2	2	0	0	2	0	0	0	0	5	0	0	1	0	0	0	0	0	0	0	0	0	0	1	0	0	0	0	2	0	0	1	0	0	3	0
ASV1317	Bacteria	Bacteroidetes	Bacteroidia	Bacteroidales	Rikenellaceae	Alistipes	NA	0	0	5	0	0	0	1	0	0	1	1	0	0	0	0	1	0	0	0	4	2	0	1	0	0	0	0	1	0	0	0	0	0	0	0	0	0	0	0	0	1	0
ASV1327	Bacteria	Bacteroidetes	Bacteroidia	Bacteroidales	Bacteroidaceae	Bacteroides	NA	1	0	0	0	0	0	1	3	0	0	3	0	0	0	0	3	0	0	1	0	1	0	0	0	0	0	0	1	0	0	1	1	0	0	0	0	0	3	2	1	2	0
ASV1328	Bacteria	Bacteroidetes	Bacteroidia	Bacteroidales	Rikenellaceae	Alistipes	NA	0	0	3	0	1	2	0	3	0	1	0	2	0	0	0	1	0	0	0	4	0	0	1	0	0	0	0	0	0	0	1	0	0	0	0	0	0	0	4	0	0	0
ASV1331	Bacteria	Bacteroidetes	Bacteroidia	Bacteroidales	Bacteroidaceae	Bacteroides	NA	0	0	0	0	0	0	0	0	0	0	3	1	1	0	0	9	0	0	0	0	1	0	0	0	0	0	0	0	0	1	1	0	0	0	1	0	0	1	2	0	0	0
ASV1335	Bacteria	Proteobacteria	Gammaproteobacteria	Betaproteobacteriales	Burkholderiaceae	Parasutterella	NA	0	2	0	0	0	1	0	0	0	1	0	0	0	0	0	0	0	1	1	0	0	1	0	0	0	1	0	0	0	1	0	0	0	1	0	0	0	0	0	0	0	0
ASV1368	Bacteria	Bacteroidetes	Bacteroidia	Bacteroidales	Bacteroidaceae	Bacteroides	NA	0	0	0	0	0	0	3	0	0	0	2	0	0	0	0	3	1	0	1	0	0	0	0	1	0	0	0	0	0	0	1	0	0	0	2	0	0	1	0	0	2	0
ASV1389	Bacteria	Bacteroidetes	Bacteroidia	Bacteroidales	Bacteroidaceae	Bacteroides	NA	0	0	0	1	0	0	0	2	0	0	1	0	0	0	0	4	0	0	0	0	0	0	0	0	1	0	0	0	0	0	0	1	0	0	0	0	0	1	2	0	2	0
[truncated: 48 more columns]

## Sheet: Alpha-diveristy
group	timepoint	SampleID	Observed	Chao1	se.chao1	ACE	se.ACE	Shannon	Simpson	InvSimpson	Fisher
50	14	15173T14	447	559.076923076923	31.0830389930472	512.033071273891	10.9446277172817	3.31242099182297	0.812702771763884	5.33910730776725	89.3173822055859
50	7	15173T7	371	432.872727272727	17.8031821881324	432.567730465811	10.0087121638324	3.40867610915957	0.881861610170204	8.46464897177554	76.1703296648555
50	0	15173T0	707	840.287671232877	29.7414872277573	804.009564818548	13.7652045077688	4.2078308135849	0.928095462875026	13.9073282435842	142.880162207057
50	80	15173TF	555	678.175438596491	29.9831598866731	634.417597170478	11.9673848916835	3.87735886223843	0.894912071065156	9.5158407833883	117.812445245879
50	21	15173T21	550	680.5	28.5267567465632	672.892365204759	12.6346637612457	3.67626670356002	0.877483624029596	8.16217417532467	117.048605748973
50	14	15172T14	502	582.15873015873	20.9176123888698	564.85580521556	10.8840352006838	3.69350710994054	0.909721537740283	11.0768390928409	103.237964800937
50	7	15172T7	461	568.608695652174	28.6657018077632	520.098087083238	10.0604219286819	3.5169357498773	0.911653507773832	11.3190685312099	93.1648145573114
50	0	15172T0	702	879.256097560976	35.9865669178424	854.261585973656	14.6755663799035	4.82972006213842	0.976785372621836	43.0762890874834	141.66005590037
50	80	15172TF	496	566.5	19.0563978871195	558.993353590685	11.3783527618614	3.43870877759421	0.845393211261419	6.46802128262856	99.7011753202586
50	21	15172T21	489	573	21.500393462668	562.466477816305	11.1955108882472	3.55207708871068	0.881930029217424	8.46955405656436	101.098027796092
50	14	15171T14	518	586.785714285714	17.3585704291362	597.365248450619	11.6515032757806	3.79899673386274	0.918023387538046	12.1986011615704	106.515122550722
50	7	15171T7	465	530.815384615385	17.8819537188099	523.969973880138	10.3645089684437	3.3452500225043	0.899513806639687	9.95161590422981	90.6069966042897
50	0	15171T0	592	652.337837837838	16.2417238272784	652.402880133185	12.4437487280747	4.5472544635487	0.947047505134372	18.8848514604947	119.534050138718
50	80	15171TF	553	618.661764705882	17.6522134825906	615.659189008344	12.0923386308736	3.80875248099082	0.878451735504499	8.2271845192575	111.877104493636
50	21	15171T21	590	705.5	24.3673531468718	719.205563391077	13.1110498084348	3.80302477150259	0.919806378845946	12.4698197388913	126.175108295902
50	7	15170T7	468	558.48	21.9197492188756	551.087989125136	10.4632681690831	3.17885768412631	0.885583083932007	8.73996638229392	93.5209823456588
50	0	15170T0	730	861.303571428572	26.2135830188533	861.161906590099	14.183775928279	4.63076835304422	0.965183425517698	28.7219525432728	157.956947590786
50	80	15170TF	517	597.630136986301	20.2300081579119	587.462145526919	11.0271972460412	3.44399017987917	0.893098965458228	9.35444642127618	102.80141902396
50	21	15170T21	368	495.1875	32.3327251016086	482.053202716768	11.3277609993083	3.53995474391573	0.922087685721004	12.8349415526165	68.5926703293869
50	14	15170T14	433	550.424242424242	27.7120419417106	557.573800818998	11.9985672855097	3.44601069753969	0.885742105646118	8.75213048214225	84.2229856050708
50	7	15169T7	442	521.071428571429	23.0898711878245	492.288505910359	10.5294331966372	3.38800435577218	0.824572540871409	5.70036187588504	88.3485001495141
50	0	15169T0	564	645.75	20.513451339254	642.265762858036	12.3766182401034	4.67599083282009	0.962842899557524	26.9127565954223	118.999546745579
50	80	15169TF	551	653.421052631579	22.6616844378633	660.665187910809	12.3301336739953	3.7987250012316	0.92893124881231	14.0708818332693	110.869911225291
50	21	15169T21	362	429.685185185185	19.145238115228	434.169696082938	10.3312974869887	3.380560279191	0.902258815294907	10.2311016898068	64.907935139744
50	14	15169T14	450	547.5	25.0966810663313	522.893440803909	10.5680027898885	3.59694007220118	0.901472678922287	10.1494690920425	94.8856916100248
50	7	15168T7	407	484.9375	22.0083561442085	468.316379166898	10.4335301918088	3.16760114875573	0.847904159637188	6.57480176719222	79.6340061541114
50	0	15168T0	615	687.402985074627	19.0642231003438	674.680490917069	12.5874616214148	4.88314198533441	0.96031453003513	25.1981392909093	135.50808844579
50	80	15168TF	574	709.283783783784	29.9742334044651	689.621104522131	12.7639819173712	3.71763492241998	0.915707689318664	11.8634783163137	113.913750773992
50	21	15168T21	459	641.397058823529	38.8849975821119	641.127265047518	13.3541527567976	3.78207798570655	0.938580221026182	16.2814001728382	90.2289473047161
50	14	15168T14	545	664.013157894737	26.9395202199104	647.097355662538	12.0449936047256	3.95635372958519	0.926552833363847	13.6152290932318	116.249556892384
50	0	15167T0	651	808.511363636364	32.1568162702481	783.631003466734	13.3221225384431	4.44791357058026	0.952926174309084	21.2432277454128	151.298949287116
50	80	15167TF	567	748.555555555556	36.8037735637135	726.277609928399	13.4235041743671	3.96535973725998	0.935464876647211	15.4954379576123	119.05950588054
50	21	15167T21	541	658.467532467533	26.5751606520768	641.951997243	11.7918927082643	3.47493768610264	0.91309686523487	11.5070647647253	104.464081502547
50	14	15167T14	440	521.583333333333	22.80115076031	495.551568569379	10.2977443903694	3.39996577418133	0.877763780350913	8.18088127128587	90.0707545773053
50	7	15167T7	413	537.558139534884	32.8553105425223	500.583462557949	11.0262586029602	3.40208768854885	0.839241947575203	6.22052820942082	85.5279400833328
50	0	15166T0	635	746.75	23.8878818323638	751.953205008061	13.2977207228158	4.5471318495193	0.956453698433263	22.9640627107553	141.344154363331
50	80	15166TF	473	668.192307692308	39.411196873567	714.858861757386	15.2934276725893	3.5671375871382	0.923797828947571	13.1229856864835	90.3792835640752
50	21	15166T21	554	670.643835616438	26.816182927712	657.318144273808	12.5001592220882	3.87632061127466	0.905819137148557	10.6178683197813	115.175963700633
50	14	15166T14	519	637.438356164384	27.1346040362462	627.247552261825	12.234607182721	3.89358108106766	0.913276621433187	11.5309160750649	110.798419989306
50	7	15166T7	462	531.380952380952	18.7514637843567	527.880621182733	11.049098788978	3.57790477847537	0.887088923989107	8.85652705943152	90.8593147445572
50	0	15165T0	609	746.962962962963	29.6819345820333	738.479710294805	13.4489198674406	4.68918323199769	0.966473914928346	29.8275208054489	134.755154181256
50	80	15165TF	516	611.857142857143	22.7462787591683	602.107886257982	11.2656358662839	3.68453021844403	0.915561161849321	11.8428915165261	108.279341947536
50	21	15165T21	599	716.228915662651	26.0053222869325	699.566624892202	12.4063307839047	3.95090785062165	0.943228811200007	17.6145686066754	118.83607532716
50	14	15165T14	489	575.114754098361	22.2823545738002	564.591540976092	11.5849318071807	3.60457091602902	0.852647883292607	6.78646511733368	99.0360962298743
50	7	15165T7	446	518.85	19.70000030425	517.174947017974	11.1209816200549	3.17162819157844	0.825803088245899	5.74062989940726	85.7952437638095
500	7	15191T7	389	453.122807017544	18.1241596984699	457.972135143286	10.5120489848711	3.05188105411224	0.785787902719475	4.6682704324137	78.6590497181105
500	0	15191T0	636	709.575	18.4631444641704	698.112572666094	12.2497462149908	4.53681514413035	0.957854637072065	23.7274027443993	135.008968903818
500	80	15191TF	513	648.835443037975	29.5287754448104	639.205941987012	12.3325907706927	3.3996827243746	0.899379215819295	9.93830457735351	99.3990108427703
500	21	15191T21	482	572.833333333333	22.7315930857052	556.380670396659	10.8486725098558	3.42673688317991	0.892298518790904	9.28492337128181	95.345096454884
500	14	15191T14	505	590.85	22.3277414076639	572.870461214051	11.3545257500925	3.49787700770147	0.89133344864241	9.20246375270794	98.4759270132667
500	7	15190T7	373	433.857142857143	18.8570773549229	414.395590560291	9.23332677620979	2.94624068897353	0.797398162067472	4.93578937982303	76.105965646187
500	0	15190T0	629	733.439252336449	22.3214270976931	755.762247660814	13.6839634515885	4.25723741903541	0.952752559794869	21.1651677986864	127.40116605774
500	80	15190TF	495	616.625	27.0167600157099	637.72843958029	12.9886278974398	3.41778930716237	0.894285403732949	9.45943167085316	87.7278121388122
500	21	15190T21	460	582.578947368421	27.5609732437812	612.758618049925	12.9106169979082	3.15406552809974	0.849194923095654	6.63107648978081	82.7755441618263
500	14	15190T14	476	565.538461538462	23.9748427223733	539.930291005275	11.0964706703881	3.56163406612622	0.86558418263306	7.43960063323585	96.6848756002796
500	7	15189T7	468	510.295774647887	12.6518769970531	513.101940774404	10.5972715551644	3.42969213203601	0.880112611381127	8.34116091375585	92.0445085757333
500	0	15189T0	625	718.7875	22.1531132084612	708.943972254409	12.8153643367318	4.23160236052459	0.947423578781988	19.0199328298409	126.802888106454
500	80	15189TF	480	700	44.8086828320456	716.04168210209	14.5303038109889	3.23833032959425	0.863503545397154	7.32619761377412	90.8437379899139
500	21	15189T21	374	463.758064516129	22.9023152581964	472.615662383778	10.8414041781818	3.15127171455282	0.877520636320269	8.16464071951649	69.8175081523002
500	14	15189T14	467	543.56	21.4693596229478	516.245171295057	10.4454246174092	3.28286220846278	0.841463168705493	6.30768252294852	92.720160378857
500	0	15188T0	638	740.238095238095	25.2095685263017	711.140846600828	12.9537799788956	4.43578457433185	0.954309175829738	21.8862324801495	129.268222451388
500	80	15188TF	515	673.129032258065	31.7648990596779	693.381016287379	13.8893822659038	3.75672669436185	0.929316446678942	14.1475626650774	105.382619085177
500	21	15188T21	518	648.651685393258	27.7397959516614	656.55481425517	12.5221313524476	3.84190673151147	0.907068043716848	10.7605611674968	119.534681718937
500	14	15188T14	453	529.661290322581	20.3044135806944	525.890047702128	11.1201316123015	3.61914963700157	0.879205845679527	8.27854630570077	93.0328339002201
500	7	15188T7	435	520.593220338983	22.3764714371886	511.406868855359	10.8765153478248	3.42181221436695	0.886563519381773	8.8155062159018	83.9677786361119
500	0	15187T0	703	814.3875	25.2524419068483	790.896901533115	13.4525428591663	4.67909084361903	0.956665917250059	23.0765239862236	151.586436504201
500	80	15187TF	444	553.451612903226	26.6953428528388	551.365370148767	11.722539264637	3.59993244151737	0.914101612753624	11.6416621086468	82.495199197505
500	21	15187T21	604	745.185567010309	28.7714431914789	746.51356902108	13.2943405759636	4.1266168472047	0.951419453355339	20.5843710922899	126.687378606105
500	14	15187T14	520	608.5	21.3399698291839	606.867932041855	11.5829508796768	3.76928076237297	0.93400427595641	15.1524968396363	103.277651808357
500	7	15187T7	450	526.514285714286	19.6547689074543	525.861319355136	10.6805301491386	3.1612575670629	0.883779696878766	8.60434857889557	86.167788293512
500	0	15186T0	660	794.101123595506	28.3015869035889	773.274439109544	13.209160174187	4.18715798133163	0.940656433206832	16.851026219663	137.772145590201
500	80	15186TF	351	419.701754385965	19.094360431995	422.701683360597	9.9294161673919	3.19060803747079	0.903292874453622	10.3404996720788	62.1778498447814
500	21	15186T21	668	808.324324324324	27.6340543016346	823.232340632602	14.1241013287368	3.85944996284117	0.922410546222719	12.8883495284099	136.827497872508
500	14	15186T14	481	529.416666666667	13.9102744005982	537.125801123302	11.2076265819806	3.64571537344641	0.893521304444383	9.3915500634366	93.7645723058186
500	7	15186T7	362	418.018181818182	16.5215101999999	407.78110886027	8.49232805925259	2.50130823974435	0.80349645077168	5.08896660608448	69.2551329001105
500	21	15185T21	584	680.761363636364	22.1366562551354	678.625808407644	12.2553196869573	3.6978667244547	0.916314807016935	11.9495452463421	113.866060064115
500	14	15185T14	483	592	27.5151712775981	569.507318206529	11.700929017485	3.5644557224399	0.861342489205603	7.21201465590142	96.6946641064409
500	7	15185T7	420	470.454545454545	15.2807663777721	466.891351211175	10.1701543748672	3.12749598262877	0.837869442732257	6.16786876485349	82.6416952829759
500	0	15185T0	663	735.378378378378	18.5918491067822	724.110985916662	12.9850801254841	4.70737512571662	0.961854703726742	26.2155520522477	137.035370410209
500	80	15185TF	583	722.759615384615	28.0242785626423	728.119354131185	12.8991199067367	3.77532641487496	0.931311150383612	14.5584036650021	121.985989448737
500	21	15184T21	582	703.642857142857	28.0231497626246	673.466830220754	12.2921456330142	3.72465495140162	0.926005450027505	13.5145088438502	110.912448001126
500	14	15184T14	476	577.901639344262	25.3679268464726	558.454448945582	11.1967494249392	3.53374301630354	0.869463910355832	7.66071668552299	99.4404077040446
500	7	15184T7	419	506.849056603774	23.5004322776194	504.223335986469	11.2523332726485	3.38365605915825	0.823004406057641	5.64985815593616	83.5422126256748
500	0	15184T0	618	670.604166666667	13.8498318768256	676.73765003342	11.9957795665914	4.37185956980614	0.954992202093666	22.2183720714601	125.517511219279
500	80	15184TF	554	647.30081300813	19.8518220386239	673.856139053569	12.1849050525964	3.39652777195552	0.885917488078979	8.76558539219662	115.935617656497
500	21	15183T21	624	817.314606741573	37.6363547538781	794.448978399303	13.9886218006353	3.77253645203939	0.923326658347634	13.0423427288973	121.025323665671
500	14	15183T14	594	700.164383561644	24.940325537558	674.364512976221	12.0740618514407	3.79328680607068	0.90629603333718	10.671906810502	121.108553528695
500	7	15183T7	352	419.682926829268	20.5986625060734	417.759879092136	10.3498568135738	2.80543605101472	0.679233646811711	3.11753396221393	68.6656936319138
500	0	15183T0	663	798.209302325581	28.7472582234438	786.695592059152	13.8347398701074	4.64271912572545	0.96774156057133	30.9996397132357	137.981744394517
500	80	15183TF	578	722.857142857143	29.2642563157853	722.219290333207	13.2012372614893	3.95704837799109	0.944514942855853	18.0228705073162	120.224108268069

## Sheet: Inferred_functional_profiles 
function	15165T0	15168T7	15171T14	15165TF	15186T0	15189T7	15183T21	15186TF	15166T0	15169T7	15172T14	15166TF	15187T0	15190T7	15184T21	15187TF	15167T0	15170T7	15173T14	15167TF	15188T0	15191T7	15185T21	15188TF	15168T0	15171T7	15165T21	15168TF	15189T0	15183T14	15186T21	15189TF	15169T0	15172T7	15166T21	15169TF	15190T0	15184T14	15187T21	15190TF	15170T0	15173T7	15167T21	15170TF	15191T0	15185T14	15188T21	15191TF	15171T0
K00001	3284.829999999998	4111.42	7138.660000000002	5115.679999999999	4822.219999999999	5358.700000000001	10180.519999999997	6096.010000000001	2879.7099999999996	6135.08	9072.519999999999	6506.3499999999985	6376.769999999998	4421.67	7587.839999999997	8891.019999999999	3076.2999999999975	5681.779999999999	7983.669999999999	5493.479999999997	4653.839999999999	4210.789999999999	6922.979999999999	2911.809999999997	3590.5499999999993	5337.779999999999	7731.129999999998	4932.75	7648.290000000002	5971.630000000001	5109.970000000001	1874.9400000000007	5089.869999999997	6556.799999999998	5716.139999999999	5670.729999999999	6363.219999999999	6249.469999999998	3543.4399999999982	2511.7299999999964	7069.500000000002	3220.830000000001	9011.739999999998	5774.869999999999	5875.400000000001	7253.3499999999985	3098.8599999999974	2509.1199999999985	3404.329999999999
K00003	6483.909999999998	3988.4699999999993	5664.560000000001	5016.17	8141.939999999999	4064.6900000000005	7846.579999999998	4814.33	7338.619999999999	5813.33	4797.769999999999	6080.529999999997	8513.769999999999	2588.17	7469.749999999998	4443.5	5278.109999999999	4364.599999999999	5452.969999999999	7316.549999999997	9363.65	3607.459999999999	6360.789999999999	5253.109999999999	7226.249999999998	4761.259999999998	7163.909999999998	5074.34	7109.469999999999	5498.99	5727.18	4361.559999999998	7612.709999999997	4230.229999999998	5703.84	5920.109999999999	8926.429999999998	4181.9299999999985	6201.139999999999	6559.559999999998	6349.119999999999	3562.3600000000006	6161.0999999999985	4365.9299999999985	8354.609999999999	5255.84	3206.959999999999	4006.9399999999987	11395.929999999998
K00004	22.0	0.0	3.0	0.0	0.0	0.0	30.0	0.0	7.0	0.0	0.0	3.0	20.0	0.0	8.0	14.0	25.0	0.0	7.0	0.0	0.0	0.0	11.0	4.0	14.0	0.0	0.0	8.0	0.0	17.0	5.0	20.0	0.0	0.0	11.0	10.0	0.0	3.0	8.0	18.0	0.0	0.0	0.0	3.0	0.0	15.0	4.0	11.0	5.0
K00005	1442.0	446.33	887.3299999999999	664.5	1275.1599999999999	176.16	1186.5	385.83	1429.67	205.09	569.5	826.4200000000001	1626.33	239.92	921.3299999999999	735.42	1258.33	1339.0	407.5	878.5	1554.0	126.58	810.25	708.5	1717.17	152.75	1377.33	934.75	1850.08	536.8299999999999	839.8299999999999	706.5	2468.83	620.4200000000001	944.5	970.33	1734.42	419.83	853.92	1207.0	1628.5	825.5	702.66	563.5	1614.5	504.67	348.5	585.0	2103.5
K00008	5581.559999999998	2746.8699999999994	4904.300000000001	4315.64	7801.359999999999	4363.1900000000005	7460.339999999998	3033.05	6828.459999999999	4493.25	4602.739999999999	4866.459999999997	7847.769999999999	3852.84	7414.739999999998	4314.48	5042.899999999999	2722.4399999999996	6392.949999999999	5417.489999999998	6135.37	3179.209999999999	5563.139999999999	4119.199999999999	7091.509999999998	3484.6599999999985	7065.959999999998	4313.050000000001	5919.91	5568.33	5253.54	4028.889999999998	9718.059999999998	4363.019999999998	4863.26	5590.16	8783.919999999998	4730.519999999999	5369.539999999999	5797.729999999998	5832.359999999999	2624.9900000000007	5587.009999999998	3764.679999999999	7605.34	4986.84	2836.859999999999	3826.4799999999987	10557.8
K00009	301.5	576.5	879.17	879.5	609.82	482.48999999999995	821.4900000000001	2181.16	456.68	364.6000000000001	408.33	1265.92	647.83	316.75	659.66	1622.2600000000002	253.49	1529.67	467.67	1825.67	667.33	170.41000000000003	1056.91	1094.5	205.51	240.42	546.66	613.4200000000001	2668.41	206.66	795.83	251.33	538.5000000000001	374.76	395.67	559.5	735.25	147.99	696.59	251.17	930.0	573.8399999999999	782.1699999999998	679.67	1247.67	242.84	266.5	332.16999999999996	372.8299999999999
K00010	471.65	68.9	1372.4	974.8	303.25	899.0	914.75	2262.05	199.85	583.1	737.8	1346.1	492.5	3.5	545.65	1704.0	219.45	409.0	1616.15	1851.1	871.55	32.25	845.0	1100.75	281.1	276.4	1041.2	698.7	382.1	206.0	627.7	496.15	1902.85	1039.3	660.25	720.05	964.65	581.75	580.4	425.0	794.4	203.8	832.75	829.75	591.4	290.0	261.9	327.2	274.2
K00012	14563.98	18464.32000000001	23013.40999999998	24843.319999999992	30042.130000000016	28092.189999999977	52455.28000000005	44990.56	11626.720000000003	11886.919999999998	20244.990000000016	46322.03000000005	14575.099999999995	10744.76	56303.33000000002	37102.74	13405.919999999995	17459.630000000023	10915.650000000001	17424.430000000004	23285.560000000012	12734.949999999999	47787.590000000026	32181.74000000002	7259.98	36369.100000000035	43874.19000000005	47720.89000000001	28969.979999999985	17405.46999999999	31526.819999999992	60980.280000000035	11570.719999999996	26152.84000000002	22316.399999999983	41125.78000000003	36622.80000000002	17224.890000000014	24344.930000000004	78164.24	22751.580000000005	15251.130000000001	49407.98000000003	40984.29000000002	9215.129999999997	22052.19000000001	10764.259999999995	57409.170000000035	15671.7
K00013	8296.829999999998	7563.749999999999	8630.990000000002	8365.680000000002	12598.879999999997	9598.86	17426.020000000008	12921.339999999997	8531.380000000001	7455.67	9381.02	13314.269999999995	9714.6	4897.59	16874.170000000006	14049.939999999999	7301.630000000002	8880.28	6896.669999999999	8169.4800000000005	12344.339999999998	5881.869999999999	14250.729999999998	10370.309999999996	7206.219999999999	11692.029999999999	14418.459999999995	13414.000000000002	11042.869999999997	8728.459999999997	11679.800000000001	16263.939999999988	8738.199999999999	9758.719999999998	9343.640000000001	12918.559999999996	14695.639999999994	7510.800000000001	10415.359999999997	21752.23000000002	11198.999999999993	6332.830000000001	14617.399999999996	11392.869999999997	8820.399999999998	8819.520000000002	5498.360000000003	14821.119999999997	12351.329999999998
K00014	10754.829999999998	7597.749999999999	9814.990000000002	10628.179999999998	15808.879999999996	9755.86	19589.02000000002	15473.839999999997	11665.880000000003	7588.17	10012.02	16704.269999999997	12113.599999999995	4903.59	19068.170000000006	15608.439999999999	9138.629999999992	8947.28	7472.669999999999	12223.98	14181.839999999998	5898.369999999999	16063.229999999996	12602.309999999996	8691.72	11865.529999999999	17281.46	14530.500000000002	12768.369999999997	9521.460000000005	13318.800000000001	18143.439999999988	10177.199999999995	9894.719999999998	10417.640000000001	15029.059999999996	18105.639999999996	7774.800000000001	12448.859999999995	24906.230000000043	12879.999999999993	6457.330000000001	17103.40000000001	12197.869999999997	11269.4	9166.020000000002	6401.360000000003	15930.119999999997	18200.330000000016
K00015	39.0	25.0	5.0	19.0	12.0	0.0	9.0	0.0	17.0	162.0	14.0	38.0	41.0	0.0	11.0	1.0	20.0	0.0	8.0	61.0	25.0	0.0	36.0	0.0	36.0	14.0	35.0	8.0	29.0	9.0	2.0	30.0	6.0	43.0	41.0	25.0	58.0	6.0	13.0	8.0	132.0	31.0	36.0	7.0	147.0	6.0	1.0	20.0	28.0
K00016	2929.0000000000005	1610.68	2149.36	1308.5	3196.1400000000003	1997.8200000000002	4220.960000000001	2316.3199999999997	3481.5399999999995	1573.54	2255.8199999999997	1627.5	3696.0	745.3199999999999	3968.32	2547.86	2823.1400000000003	3596.18	2433.68	1922.68	3419.32	1243.32	2902.6400000000003	2313.0	3598.3599999999997	2506.18	2895.32	2055.6800000000003	9544.32	2465.8199999999997	2042.0	2075.8199999999997	5157.18	2626.8599999999997	1873.68	2295.6800000000003	4205.32	1906.6399999999999	2340.6800000000003	2985.68	5136.5	2121.3599999999997	1370.54	1174.6799999999998	4771.68	1977.18	1044.0	2577.6800000000003	4356.32
K00018	5199.3	386.9	4759.68	4521.22	7081.950000000003	1630.4299999999998	8989.440000000002	7009.310000000001	6372.720000000001	1156.67	6351.37	6794.8700000000035	6979.630000000004	34.5	6541.430000000003	9865.069999999998	4640.57	891.29	4384.08	7051.040000000003	5738.190000000001	100.25	5311.0599999999995	4742.7400000000025	4996.299999999999	761.97	6923.540000000003	3727.49	5158.0199999999995	4209.59	4646.010000000001	4262.610000000001	7147.990000000001	1811.8700000000001	4443.959999999999	5289.32	8544.990000000002	3691.6699999999987	5584.250000000004	6909.090000000001	7867.300000000004	1135.3	6699.96	3338.3900000000003	7115.91	3475.339999999999	3060.529999999998	2730.0499999999993	10014.779999999999
K00019	36.0	25.0	5.0	2.0	5.0	0.0	8.0	0.0	16.0	162.0	14.0	14.0	30.0	0.0	8.0	1.0	20.0	0.0	8.0	26.0	25.0	0.0	36.0	0.0	32.0	14.0	3.0	8.0	25.0	9.0	2.0	24.0	6.0	38.0	20.0	18.0	48.0	6.0	13.0	2.0	123.0	31.0	3.0	7.0	147.0	6.0	1.0	16.0	15.0
K00020	2021.259999999997	3816.459999999999	3790.2300000000014	2282.84	2842.1099999999988	3446.7000000000007	4503.9299999999985	1152.33	1960.6299999999992	5096.51	3822.5999999999985	2281.3600000000006	3739.6099999999988	2502.1800000000003	4548.0999999999985	677.0	1841.9599999999987	4067.9399999999987	4667.469999999999	2088.8799999999987	2731.9899999999993	3479.2999999999993	3736.289999999999	1241.3000000000002	2801.409999999998	3769.7599999999984	3496.8999999999987	2647.8300000000004	3877.8100000000004	3671.959999999999	2664.3199999999997	887.2399999999998	2709.3799999999974	3221.219999999998	3245.5200000000004	2666.439999999999	3175.7700000000004	3624.2599999999984	1755.31	1101.9000000000003	2689.439999999999	2793.6800000000003	4004.6099999999988	2902.919999999999	3944.4299999999994	4546.83	1471.4599999999991	1874.449999999999	2199.0899999999997
K00023	130.0	104.0	36.0	8.0	38.0	0.0	30.0	2.0	89.0	645.0	41.0	53.0	164.0	0.0	44.0	3.0	97.0	0.0	71.0	135.0	79.0	2.0	136.0	11.0	128.0	69.0	21.0	28.0	116.0	42.0	32.0	126.0	31.0	111.0	68.0	63.0	188.0	35.0	75.0	4.0	608.0	172.0	23.0	40.0	630.0	32.0	30.0	82.0	42.0
K00024	6125.749999999998	10618.03	11548.750000000004	11381.690000000002	11437.000000000005	14858.04	22260.47000000003	24904.189999999995	4016.46	8095.909999999999	12432.44	19969.090000000015	6184.599999999996	6927.76	22638.930000000008	24895.12	6103.659999999995	11821.789999999999	7571.199999999999	9627.240000000003	9558.700000000003	7963.369999999999	20337.760000000024	15111.510000000004	2748.179999999999	17740.88	18552.85000000001	20287.74000000002	11517.360000000002	9268.269999999999	16571.09000000001	25068.990000000005	5580.189999999997	14388.449999999999	11079.770000000002	16806.51000000001	14215.600000000006	9239.680000000004	12349.490000000005	31976.730000000065	12835.380000000006	8132.460000000001	21014.530000000042	18189.140000000018	4225.519999999999	10559.360000000006	6775.759999999996	23724.630000000016	3994.399999999999
K00027	5193.5	576.0	2826.17	3111.5	6670.32	686.99	6380.99	2091.66	6417.18	1396.1000000000004	2721.83	4528.42	6380.33	268.25000000000006	5387.16	2564.76	4085.99	1636.67	2134.67	4674.17	7317.83	184.41000000000003	4135.41	3319.5	5429.51	1213.42	5383.16	3141.42	5346.91	3122.66	2736.33	3711.33	5907.5	1265.2599999999998	3183.17	4541.0	7603.25	1910.4899999999998	4074.59	5759.17	4783.5	1234.34	4221.17	2130.17	6315.67	2427.84	1675.0	2642.67	10302.33
K00029	4076.8299999999986	8818.579999999998	8077.150000000002	7313.180000000001	7480.220000000002	10268.03	14347.529999999995	13189.009999999997	2991.3699999999976	7576.16	8558.69	11917.769999999995	5471.0999999999985	5430.76	13893.339999999998	12900.599999999997	3885.469999999997	11349.109999999999	6246.499999999999	6173.81	6283.010000000001	6882.039999999999	12506.069999999998	8302.810000000001	2782.8799999999983	12538.859999999999	11855.129999999996	11839.830000000004	7950.540000000002	6514.129999999998	9915.800000000003	12956.10999999999	3973.0299999999975	10122.879999999997	7475.470000000001	10319.390000000001	9254.310000000001	6627.140000000001	7108.690000000003	16468.060000000005	7737.000000000003	6036.990000000001	13630.389999999996	11048.699999999999	4319.2300000000005	8070.850000000002	4151.359999999997	12937.449999999999	3126.999999999999
K00030	197.0	47.0	451.0	101.0	270.0	211.0	762.0	556.0	315.0	228.0	604.0	89.0	227.0	13.0	1064.0	164.0	194.0	137.0	977.0	174.0	366.0	42.0	566.0	350.0	305.0	230.0	174.0	231.0	302.0	741.0	277.0	110.0	349.0	252.0	105.0	170.0	245.0	561.0	268.0	311.0	127.0	409.0	111.0	135.0	253.0	508.0	195.0	480.0	309.0
K00031	7836.329999999998	6111.749999999999	7904.9900000000025	8111.180000000001	12053.879999999997	8187.360000000001	16094.519999999993	11573.339999999997	7974.380000000002	6223.17	8564.519999999999	12928.269999999993	9155.6	4326.59	15445.169999999996	13051.939999999997	6942.630000000002	5885.779999999999	5788.169999999999	7604.4800000000005	11455.339999999998	4721.869999999999	13327.229999999998	9402.809999999996	6652.219999999999	9640.529999999999	13794.959999999995	12941.500000000004	10549.369999999999	7790.459999999999	10676.300000000003	15626.439999999988	8016.199999999998	8132.2199999999975	9062.640000000001	12371.559999999996	14122.139999999996	6783.800000000001	9418.359999999997	20879.73000000002	10853.999999999993	5239.330000000001	14288.399999999996	11056.369999999997	8294.9	8128.020000000002	5078.360000000003	13759.619999999997	11577.329999999998
K00033	2558.92	3686.1200000000003	4160.110000000001	4444.510000000001	5150.260000000002	5816.83	10565.919999999996	10175.669999999996	1844.2800000000002	2012.86	5129.41	8761.739999999996	2272.829999999999	2382.58	10373.079999999998	10997.119999999997	2654.339999999998	4804.02	2034.54	2870.769999999999	3827.849999999999	2341.0699999999997	9182.759999999998	6320.200000000003	723.15	7196.110000000001	8375.709999999997	9235.500000000004	7261.560000000001	3498.6300000000006	6697.120000000002	12229.539999999994	2649.3299999999995	5926.670000000001	4360.640000000001	7899.290000000004	6911.3700000000035	3603.6899999999982	4980.560000000004	15716.010000000004	6593.380000000004	3080.1500000000005	9423.82	7904.280000000001	2046.6299999999999	3980.519999999999	2585.899999999998	11302.519999999999	1687.0600000000002
K00034	11.5	0.5	11.0	41.0	33.0	0.0	16.0	20.0	12.0	2.0	5.0	64.0	40.5	1.5	13.0	27.0	9.0	2.5	6.0	78.0	13.0	2.5	20.0	11.0	27.0	0.0	80.0	12.0	23.5	1.5	9.5	12.0	14.5	10.0	50.5	28.0	44.0	0.0	19.0	13.0	21.0	3.5	75.0	4.0	19.0	1.0	7.5	8.0	68.0
K00036	2538.42	3640.9500000000003	4134.27	4433.010000000001	5067.100000000002	5752.0	10460.429999999997	10149.839999999997	1778.7700000000007	1935.3500000000001	5107.08	8739.239999999996	2218.3299999999995	2371.75	10314.749999999998	10950.779999999999	2640.679999999998	4709.85	2006.8700000000001	2844.599999999999	3796.019999999999	2303.74	9099.099999999999	6293.700000000003	698.8099999999998	7163.4400000000005	8347.879999999997	9181.830000000004	7141.730000000001	3469.8000000000006	6643.620000000002	12214.209999999994	2619.6599999999994	5847.830000000001	4330.470000000001	7850.6200000000035	6835.540000000004	3577.5299999999984	4971.390000000004	15703.340000000004	6570.380000000004	2964.8100000000004	9379.31	7879.110000000001	1879.9599999999998	3952.349999999999	2577.899999999998	11268.349999999999	1671.23
K00040	938.0	424.0	504.17	458.5	1091.82	102.99	891.9900000000001	222.16	1213.6800000000003	140.60000000000002	433.83	510.92	980.33	234.25	613.66	471.76	701.9900000000001	1286.17	321.67	626.1700000000001	1142.33	109.41	531.91	486.0	1414.5100000000002	90.92	689.66	753.92	1137.9099999999999	362.65999999999997	635.3299999999999	671.83	1712.0	533.76	583.17	692.0	1148.25	235.49	694.5899999999999	963.67	1175.5	742.3399999999999	441.67	427.67	1308.17	274.84000000000003	317.0	432.67	1623.83
K00041	1732.9199999999996	825.28	1651.9300000000005	970.5099999999999	1181.4400000000005	2026.6699999999998	3387.4399999999987	4080.5099999999993	1537.7600000000007	1742.8400000000001	3953.25	1344.2400000000007	1444.8300000000006	2046.42	1973.9200000000008	8217.440000000002	1576.0200000000011	2816.6800000000003	2788.7	1479.930000000001	1821.6900000000003	811.9100000000001	1577.9400000000012	1778.200000000001	1540.9700000000003	1719.77	2226.0499999999997	1410.1600000000003	1640.4000000000005	2393.9700000000003	2831.6199999999985	1765.3800000000012	3814.49	4026.49	1967.3000000000004	1623.9500000000007	2499.709999999999	2290.369999999999	2189.7199999999993	2652.1699999999987	4882.880000000003	1645.47	1579.3000000000004	1199.44	2113.7899999999995	1435.1800000000007	1868.4000000000012	1347.6800000000007	1357.4
K00042	468.5	2249.66	869.6600000000001	279.5	520.8199999999999	1535.32	1235.0	1134.1599999999999	505.34000000000003	1265.18	798.0	378.34000000000003	602.16	1033.84	1572.6599999999999	636.34	404.15999999999997	5294.5	1111.5	439.5	502.5	1309.16	808.5	840.5	681.84	2137.0	703.66	471.0	718.66	934.16	812.16	336.0	1146.6599999999999	1675.34	533.5	551.16	747.84	862.16	621.84	823.5	599.0	1331.0	551.3199999999999	328.5	757.0	807.3399999999999	316.0	984.5	710.0
K00045	149.4	6.4	404.4	176.8	20.0	532.0	289.0	254.8	52.6	49.6	322.8	183.6	119.0	0.0	69.4	464.0	119.2	311.0	907.4	141.6	427.8	14.0	214.0	241.0	75.6	63.4	595.2	161.2	136.6	46.0	129.2	240.4	1736.6	194.8	222.0	246.8	665.4	493.0	51.4	197.0	424.4	36.8	165.0	233.0	195.4	126.0	38.4	124.2	90.2
K00046	3425.42	601.53	4616.6	2556.5099999999998	4184.279999999998	2738.84	8543.440000000002	5807.180000000002	3533.589999999999	2565.75	7167.250000000001	3619.3200000000006	4422.999999999999	1852.42	7096.590000000003	9023.019999999999	3164.6899999999982	2016.1800000000003	6452.7	3185.4299999999994	3972.6899999999996	807.83	4608.69	3059.1999999999985	3767.2999999999993	2332.77	5276.72	2918.6600000000008	4160.32	5319.639999999999	3819.6199999999985	2641.8799999999997	6094.160000000001	4272.57	3575.7999999999997	3629.119999999999	5502.789999999999	4902.039999999999	3484.799999999999	4238.669999999999	6878.880000000004	2008.14	4526.97	2737.44	4720.790000000001	4368.509999999998	2521.399999999998	3047.679999999999	4593.4
K00048	1945.3	825.4	2482.19	1784.3900000000006	1616.9400000000007	2211.92	3615.4399999999987	5955.640000000001	1373.3900000000006	1782.5900000000001	4095.37	2324.619999999999	1852.4600000000007	2051.92	2339.929999999999	9218.31	1678.4000000000012	2733.8	3153.58	2967.549999999999	2036.1900000000003	790.1600000000001	2143.8199999999997	2730.5799999999986	1734.4700000000003	1754.39	2823.0499999999997	1712.4200000000005	1951.2700000000007	2406.09	3279.4999999999986	2097.6200000000013	3867.99	3640.6199999999994	2200.8	1931.3200000000008	2609.579999999999	2318.4999999999986	2629.3399999999983	2865.929999999999	5089.640000000004	1185.47	2138.7900000000004	1668.06	2127.91	1494.6800000000007	1993.0300000000013	1579.5600000000009	2004.78
K00050	345.0	1415.0	803.0	573.0	691.0	1171.0	1513.0	488.0	389.0	1265.0	841.0	951.0	879.0	558.0	1039.0	321.0	286.0	2874.0	598.0	567.0	528.0	1097.0	891.0	366.0	482.0	1879.0	1153.0	589.0	838.0	455.0	473.0	222.0	471.0	1468.0	542.0	839.0	1004.0	567.0	264.0	355.0	501.0	739.0	1355.0	650.0	883.0	840.0	129.0	460.0	561.0
K00052	8695.829999999998	7596.249999999999	9442.990000000003	9235.679999999997	12826.879999999997	9712.86	17822.520000000008	14765.339999999997	8701.880000000001	7670.17	9729.519999999999	14589.269999999993	10124.599999999995	4898.09	17291.170000000006	15114.939999999999	7529.130000000002	8873.28	7295.169999999999	9830.98	12695.839999999998	5864.869999999999	14833.229999999998	11145.309999999996	7346.719999999999	11767.029999999999	15181.959999999995	13802.500000000002	11329.369999999997	8822.959999999997	12084.300000000001	16397.439999999988	8926.699999999999	9862.219999999998	9668.14	13227.059999999996	14992.139999999994	7545.300000000001	10838.359999999997	21826.23000000002	11515.499999999995	6416.830000000001	15241.899999999996	11866.869999999997	9130.899999999996	8927.020000000002	5652.860000000003	15013.119999999997	12544.329999999998
K00053	8480.829999999998	7573.249999999999	9387.990000000003	9164.679999999997	12683.879999999997	9716.86	17724.520000000008	14731.339999999997	8503.880000000003	7515.17	9695.519999999999	14513.269999999993	9899.599999999999	4898.09	17232.170000000006	15034.939999999999	7398.130000000002	8890.28	7279.169999999999	9789.98	12552.839999999998	5881.869999999999	14734.229999999998	11096.309999999996	7177.719999999999	11757.029999999999	15056.959999999995	13734.500000000002	11068.369999999997	8769.959999999997	12019.300000000001	16355.439999999988	8638.699999999999	9832.219999999998	9624.14	13110.059999999998	14750.139999999994	7528.300000000001	10788.359999999997	21785.23000000002	11212.499999999993	6389.830000000001	15161.899999999996	11839.869999999997	8868.899999999998	8891.020000000002	5630.860000000003	14914.119999999997	12326.329999999998
K00054	57.5	9.17	9.84	50.5	24.159999999999997	39.83	84.49	16.83	50.510000000000005	12.51	9.33	21.5	101.5	52.83	46.33	51.34	82.66	120.17	7.67	44.17	66.83	21.33	223.66	44.5	35.34	53.67	30.83	80.67	2119.83	5.83	29.5	29.33	201.67000000000002	66.84	15.17	153.67000000000002	157.83	19.159999999999997	7.17	13.67	701.0	13.34	13.51	60.17	427.67	43.17	12.0	104.17	54.83
K00055	2.0	0.0	0.0	0.0	0.0	3.0	1.0	0.0	3.0	0.0	0.0	0.0	11.0	5.0	0.0	0.0	11.0	10.0	0.0	1.0	4.0	0.0	19.0	2.0	1.0	1.0	2.0	4.0	161.0	0.0	0.0	1.0	12.0	5.0	0.0	7.0	15.0	2.0	0.0	2.0	52.0	0.0	0.0	2.0	41.0	0.0	0.0	3.0	0.0
K00057	8741.829999999998	6206.249999999999	9348.990000000003	9334.679999999997	12915.879999999997	8636.36	17901.020000000008	14537.339999999997	8766.880000000001	6621.67	9642.019999999999	14637.769999999995	10240.599999999995	4397.09	17317.170000000006	15252.439999999999	7679.130000000002	6189.78	7205.669999999999	9935.98	12894.839999999998	4797.869999999999	15123.729999999998	11127.309999999996	7409.72	10028.529999999999	15053.959999999995	13930.000000000002	13481.869999999997	8782.959999999997	11973.800000000001	16333.939999999988	9161.699999999997	8563.719999999998	9639.14	13365.059999999998	15121.639999999994	7457.300000000001	10876.859999999997	21732.73000000002	12127.999999999995	5774.330000000001	15234.399999999998	12007.369999999997	9529.399999999996	8863.520000000002	5655.860000000003	14717.119999999997	12612.329999999998
K00058	13483.329999999998	8231.75	13489.320000000002	13015.679999999998	18951.04000000001	10482.19	26268.020000000033	15900.669999999995	13346.550000000003	8668.510000000002	13955.019999999999	20785.939999999995	16966.43	5155.59	23354.500000000004	16817.11	11614.959999999995	10534.779999999999	10531.17	14328.479999999998	17332.340000000004	6082.699999999999	19751.23000000001	12556.309999999996	12614.389999999996	12359.029999999999	23613.290000000008	17275.00000000002	16899.700000000004	11851.290000000003	13677.300000000001	18279.939999999988	14444.529999999995	11037.889999999998	13408.14	17471.390000000007	21892.809999999998	10298.630000000001	13202.029999999995	24561.23000000002	15841.999999999995	7821.660000000001	21420.23000000001	14949.869999999997	15875.4	12732.689999999995	6518.360000000003	16517.62000000001	18592.33
K00059	24565.659999999996	14474.089999999998	26828.33	25781.859999999997	37194.92000000002	20104.550000000003	52606.520000000055	35283.509999999995	26175.110000000004	17171.02	29606.2	41030.87000000001	32339.86999999999	9136.09	47656.67	38329.39000000001	21608.249999999993	15248.4	19847.679999999997	27958.799999999996	36123.340000000004	10949.069999999998	40401.28000000001	27332.11999999999	24069.949999999993	24544.149999999998	42380.75000000001	36147.09000000004	35140.57000000001	24091.750000000007	28766.600000000002	39724.04000000001	26893.909999999993	20768.449999999997	26590.12	36902.13000000001	44168.26999999998	21035.58999999999	27587.389999999996	53535.80000000007	34924.49999999999	14885.010000000002	44272.49000000001	31227.579999999994	30308.64	25980.209999999992	14407.720000000007	35156.58	39000.320000000014
K00060	1387.8099999999972	2709.5299999999993	2112.450000000001	1402.97	1566.4399999999996	2231.5200000000004	1181.589999999998	179.63	1171.8799999999987	2793.0099999999998	1721.7399999999986	535.5500000000003	2030.099999999999	2230.76	1733.6499999999996	283.58000000000004	1305.9799999999987	2205.4299999999985	2869.1999999999994	1099.9799999999996	1862.6199999999994	2492.709999999999	1698.8799999999997	792.1100000000008	2139.6799999999985	1637.7399999999984	1588.1099999999988	1730.1200000000003	2018.3200000000008	2356.49	2330.7100000000005	584.6299999999998	1902.4699999999975	1401.1099999999983	2423.17	1229.5699999999993	1162.4200000000005	2177.0999999999985	1632.29	903.3900000000006	1243.0199999999995	1653.8200000000008	1456.2499999999982	1770.7599999999989	1614.3399999999995	2693.34	1325.359999999999	1085.969999999999	1564.8
K00065	691.0	522.8299999999999	824.8299999999999	781.0	1184.6599999999999	299.15999999999997	1695.0	126.33	802.1700000000001	302.09000000000003	848.0	1328.42	1316.33	245.42	1150.33	235.42000000000002	603.8299999999999	1321.0	581.5	930.0	838.0	115.08	1001.75	206.0	897.6700000000001	137.25	1615.33	771.75	1038.58	503.83	160.82999999999998	295.0	900.3299999999999	173.92000000000002	718.5	954.3299999999999	1363.42	536.8299999999999	379.92	483.0	777.0	279.0	1486.6599999999999	723.5	1231.0	855.1700000000001	120.0	232.5	1053.5
K00066	332.0	0.0	224.0	158.0	0.0	20.0	957.0	2445.0	14.0	5.0	2509.0	270.0	145.0	0.0	13.0	5020.0	468.0	0.0	335.0	323.0	172.0	5.0	44.0	417.0	95.0	0.0	157.0	58.0	110.0	523.0	1117.0	368.0	4.0	8.0	702.0	11.0	103.0	861.0	998.0	621.0	2564.0	30.0	420.0	137.0	7.0	457.0	1106.0	93.0	15.0
K00067	11128.899999999998	9736.269999999999	14064.160000000003	13535.990000000002	16478.750000000015	14918.710000000001	29431.710000000043	28507.239999999994	8931.649999999998	8737.929999999998	19715.57000000002	22918.270000000015	11602.770000000004	6689.67	25957.08000000001	35314.54000000001	10144.440000000008	11032.46	11011.519999999999	12857.010000000004	15762.580000000004	7704.869999999999	22453.170000000027	17249.760000000002	7619.449999999997	17669.2	23423.550000000032	21097.860000000022	15977.710000000003	12692.269999999999	19909.46000000001	26770.970000000023	12201.88	14783.169999999998	14734.190000000002	19939.90000000001	20919.660000000003	13154.760000000004	16360.640000000007	35398.90000000007	20593.78000000001	7958.6	24859.130000000034	19026.560000000012	9643.090000000002	13645.360000000006	9852.660000000007	23844.50000000002	13055.429999999998
K00068	2.5	830.16	0.66	8.0	38.31999999999999	169.32	59.0	13.66	30.34	106.18	3.0	15.84	19.16	468.34	30.66	25.84	4.66	2351.5	5.0	17.0	9.0	180.66	63.5	18.0	3.34	76.5	13.66	5.5	43.66	16.16	29.16	6.0	5.16	29.84	18.5	4.66	35.84	11.66	10.84	3.0	0.0	290.5	21.32	0.0	71.0	14.34	2.5	14.0	4.0
K00073	1.0	405.83	0.33	2.0	2.66	70.16	2.0	1.33	1.67	42.09	0.0	2.92	1.33	231.42	1.33	5.42	1.33	1163.0	2.0	3.0	2.0	85.08	11.25	5.0	1.67	34.25	1.33	2.75	2.58	1.33	2.33	0.0	2.33	3.92	2.0	2.33	1.42	0.33	3.92	0.0	0.0	125.0	0.66	0.0	0.0	0.67	0.0	0.0	1.0
K00074	4817.0	401.5	2477.0	3093.5	6945.5	702.5	5967.5	1660.5	7495.0	925.75	2999.0	4841.25	6606.5	32.75	4281.5	3340.75	4235.0	881.0	1418.0	4877.0	6060.5	145.75	3583.75	3034.0	5112.5	513.25	5050.5	3547.25	4194.25	2445.0	2316.5	3369.5	5758.0	2694.25	3110.0	4357.0	7910.25	1417.0	4047.25	5405.5	5316.0	3014.0	3928.0	1996.5	6377.5	2120.5	1660.5	1993.5	10585.5
K00075	7967.42	5326.450000000001	7907.270000000001	8278.510000000002	11932.099999999997	7690.0	17397.429999999997	14809.339999999997	8156.770000000002	4966.85	8260.580000000002	14476.239999999996	8880.830000000002	2957.25	16254.749999999998	15194.779999999999	6870.680000000003	7985.85	4674.87	9216.1	11563.519999999999	3495.74	13873.599999999999	10869.699999999997	6305.810000000001	10312.44	14313.879999999997	12729.830000000002	12419.729999999998	6796.799999999998	10355.120000000003	16322.20999999999	8345.16	8651.330000000002	7900.470000000001	12750.119999999999	14732.539999999995	5686.0300000000025	9773.889999999998	21801.84	11707.379999999996	4972.31	14294.81	10560.609999999999	8760.46	6616.350000000003	4525.900000000003	14394.349999999999	12034.73
K00076	1876.5	415.83	755.33	1391.5	2878.16	107.16	1708.0	760.8299999999999	2807.67	116.09	433.0	2091.42	1928.83	231.42	1891.33	605.92	1411.83	1199.5	210.5	2361.5	1491.5	91.08	1288.25	1572.5	1376.17	163.75	1955.33	870.25	1180.08	726.83	1257.83	1782.0	1218.33	79.42	936.5	1995.83	2939.42	377.83000000000004	1860.92	3235.5	1250.0	157.0	1954.6599999999999	482.5	1945.0	383.66999999999996	742.0	948.5	5814.0
K00077	7184.329999999998	7870.919999999999	7725.670000000002	7669.350000000001	11188.709999999995	10994.69	15462.519999999993	12388.339999999997	8009.380000000002	7245.0	8583.019999999999	12269.099999999993	7383.100000000001	6706.09	15698.339999999997	14014.759999999997	6850.630000000002	9842.789999999999	6553.669999999999	7458.990000000001	8827.840000000002	6527.199999999999	12911.739999999998	9748.649999999996	5698.719999999999	12202.699999999999	13924.639999999996	12680.180000000002	9504.539999999999	7942.129999999999	11494.960000000003	15846.449999999988	7429.869999999998	12113.049999999997	8583.980000000001	11869.729999999996	12759.309999999996	7080.300000000001	9728.529999999997	21315.070000000025	10051.339999999995	6347.500000000001	13366.069999999996	10635.039999999997	6767.9	8162.690000000002	5304.860000000003	14533.13	10681.329999999998
K00082	159.0	13.5	808.0	784.0	235.0	150.5	387.0	2073.0	73.5	108.0	334.0	1162.5	257.0	0.5	418.0	1428.5	34.5	10.5	401.0	1655.5	397.5	0.0	575.0	968.0	95.5	73.5	382.5	427.0	113.0	75.5	563.0	152.0	105.5	77.0	260.5	325.5	131.0	32.5	646.5	146.5	62.0	64.5	587.0	583.5	166.0	87.0	226.5	107.0	112.0
K00087	1082.0	420.83	1014.3299999999999	972.0	1809.1599999999999	121.16	2037.5	187.32999999999998	1607.67	279.09000000000003	1177.5	1510.92	2061.33	232.42	1300.33	721.92	1001.8299999999999	1316.0	585.0	1235.5	1639.5	108.08	1092.25	333.0	1225.67	130.25	1761.33	1028.25	1330.08	656.8299999999999	293.83	358.5	1517.33	576.9200000000001	1074.5	1145.33	2094.42	543.3299999999999	767.9200000000001	603.0	1505.5	659.0	1637.6599999999999	839.0	1625.5	844.6700000000001	279.0	216.5	1848.0
K00088	10549.829999999998	10766.919999999998	12753.670000000002	13262.349999999999	17697.21000000001	14611.69	26469.520000000037	21904.839999999997	9963.880000000003	9052.5	11755.519999999999	22639.60000000003	11741.599999999995	7003.09	27347.34000000001	19902.25999999999	9332.129999999994	12022.789999999999	7717.169999999999	11853.489999999998	15698.839999999998	8035.699999999999	23398.740000000027	16619.15	7807.719999999999	18758.199999999993	22616.140000000025	22588.680000000015	18100.04	10974.130000000005	17068.960000000017	27724.450000000033	9594.369999999995	14733.049999999997	12810.98	20550.230000000014	20765.810000000005	9595.299999999996	14405.029999999995	36147.57000000006	14406.839999999995	9073.500000000002	23873.570000000036	19236.040000000023	9933.9	12162.189999999995	6818.860000000003	25877.630000000016	14056.33
K00090	1.0	405.83	0.33	2.0	2.66	70.16	2.0	1.33	1.67	42.09	0.0	2.92	1.33	231.42	1.33	5.42	1.33	1163.0	2.0	3.0	2.0	85.08	11.25	5.0	1.67	34.25	1.33	2.75	2.58	1.33	2.33	0.0	2.33	3.92	2.0	2.33	1.42	0.33	3.92	0.0	0.0	125.0	0.66	0.0	0.0	0.67	0.0	0.0	1.0
K00091	91.0	102.67	458.34000000000003	54.5	167.16	320.83000000000004	750.4900000000001	512.8299999999999	227.01	233.50999999999996	610.33	82.0	136.0	10.33	1050.33	153.34	179.16	148.67000000000002	936.17	109.17	168.83	27.83	477.15999999999997	325.5	255.34	213.67	111.83	197.67	147.33	761.83	142.5	167.32999999999998	251.17000000000002	218.83999999999997	114.17	155.67000000000002	200.83	607.6600000000001	189.17	283.67	173.99999999999997	375.84000000000003	66.51	96.67	234.67000000000002	596.67	143.5	505.67	180.33
K00094	1.0	405.83	0.33	2.0	2.66	70.16	2.0	1.33	1.67	42.09	0.0	2.92	1.33	231.42	1.33	5.42	1.33	1163.0	2.0	3.0	2.0	85.08	11.25	5.0	1.67	34.25	1.33	2.75	2.58	1.33	2.33	0.0	2.33	3.92	2.0	2.33	1.42	0.33	3.92	0.0	0.0	125.0	0.66	0.0	0.0	0.67	0.0	0.0	1.0
K00096	223.5	94.5	846.0	826.0	427.5	277.5	580.0	2188.0	245.0	204.0	372.0	1242.0	389.5	16.5	540.0	1525.0	88.0	114.5	431.0	1758.0	536.5	36.0	724.0	1061.5	206.0	128.5	475.0	466.0	341.0	133.5	679.0	203.0	204.5	190.0	319.0	397.5	289.0	87.5	688.0	191.5	130.0	217.5	704.5	611.0	523.0	143.0	245.5	180.0	158.0
K00097	4856.329999999998	6061.579999999999	8020.150000000002	7082.680000000001	7552.720000000002	8189.030000000001	14063.529999999993	12938.509999999997	3251.3699999999976	6453.16	8460.69	11601.269999999993	5522.600000000002	4320.76	14267.339999999998	12595.099999999997	4368.969999999998	5776.609999999999	6531.999999999999	6382.31	8644.510000000002	4714.039999999999	12396.069999999998	8183.310000000001	3537.3799999999974	9755.359999999999	11642.129999999996	11772.330000000004	8016.040000000002	7177.629999999999	9415.300000000003	13101.10999999999	4498.029999999997	7838.379999999997	7741.970000000001	10156.889999999996	9243.31	6719.640000000001	7188.690000000003	16784.560000000005	8026.000000000003	4968.990000000001	12714.389999999996	10859.199999999999	4864.23	7909.850000000002	4208.359999999998	12810.949999999997	3531.999999999999
K00098	209.0	26.08	658.0	504.0	611.0	3.33	1277.0	0.0	284.0	151.0	699.0	844.0	768.0	15.42	877.0	0.0	186.0	108.5	445.0	407.0	372.0	4.0	711.0	2.0	350.0	43.25	853.0	459.25	674.0	319.0	0.33	3.0	331.0	40.0	397.0	664.0	804.0	409.0	1.0	5.0	315.0	6.67	1199.33	576.0	653.0	662.0	0.0	0.0	394.0
K00099	8706.829999999998	7568.579999999999	9443.150000000003	9278.179999999997	12848.719999999998	9716.03	17870.030000000006	14778.509999999997	8692.37	7518.66	9726.189999999999	14597.769999999993	10123.599999999995	4896.76	17339.840000000004	15114.599999999999	7589.470000000002	8879.609999999999	7321.499999999999	9821.809999999998	12715.009999999998	5863.039999999999	14886.569999999998	11212.809999999996	7387.38	11786.359999999999	15232.129999999996	13884.830000000002	11411.039999999997	8857.629999999997	12161.300000000001	16422.109999999986	8952.529999999999	9858.379999999997	9702.47	13267.389999999996	15004.309999999994	7556.140000000001	10860.189999999997	21894.560000000023	11423.499999999993	6407.990000000001	15298.389999999998	11889.699999999997	9020.229999999998	8957.850000000002	5672.360000000003	15015.949999999997	12558.499999999998
K00100	6293.729999999999	7200.66	7345.2400000000025	6775.9800000000005	9520.039999999997	9731.36	14220.499999999993	11610.969999999998	5742.830000000002	6115.7	7893.48	10665.449999999993	6969.770000000001	4657.83	13458.9	13661.199999999999	5968.320000000002	7722.619999999999	5783.409999999999	5580.920000000001	8598.800000000003	5785.449999999999	12098.799999999997	8643.810000000001	5508.83	10744.02	12310.489999999996	12325.790000000003	10147.549999999997	6783.289999999999	10574.170000000002	14765.499999999989	7863.309999999999	10153.279999999999	8378.980000000001	10532.869999999997	11276.779999999995	6424.790000000001	8285.680000000002	19062.570000000014	10096.899999999994	6083.310000000001	11913.259999999997	10291.21	6264.139999999999	7469.690000000002	4588.760000000003	13711.659999999998	6874.189999999999
K00101	37.0	430.83	5.33	4.0	7.66	70.16	10.0	1.33	17.67	204.09	14.0	16.92	31.33	231.42	9.33	6.42	21.33	1163.0	10.0	29.0	27.0	85.08	47.25	5.0	33.67	48.25	4.33	10.75	27.58	10.33	4.33	24.0	8.33	41.92	22.0	20.33	49.42	6.33	16.92	2.0	123.0	156.0	3.66	7.0	147.0	6.67	1.0	16.0	16.0
K00102	245.0	25.0	663.0	507.0	617.0	0.0	1290.0	0.0	301.0	312.0	715.0	859.0	800.0	0.0	890.0	1.0	206.0	35.0	456.0	437.0	398.0	0.0	747.0	2.0	382.0	56.0	858.0	468.0	700.0	328.0	2.0	27.0	340.0	78.0	418.0	684.0	856.0	417.0	14.0	7.0	438.0	31.0	1204.0	585.0	803.0	668.0	1.0	16.0	410.0
K00104	2452.409999999997	2713.129999999999	4324.550000000001	3301.67	3890.9399999999987	2253.5200000000004	6305.589999999998	144.82999999999998	2267.779999999999	4150.41	4393.439999999999	3880.9500000000003	5214.5999999999985	2270.76	4943.75	179.58000000000004	1918.7799999999988	2486.9299999999985	4551.799999999999	2645.3800000000006	5430.32	2495.709999999999	4562.879999999999	719.1100000000006	3272.579999999999	2480.8399999999983	4852.409999999998	3424.92	6051.220000000001	3861.49	2075.01	305.22999999999996	2856.869999999998	1854.8099999999984	3902.67	3833.769999999999	4631.5199999999995	3621.5999999999985	1446.8899999999999	326.39000000000016	2539.619999999999	1663.020000000001	6034.249999999998	3973.759999999999	4546.939999999999	5294.84	1330.959999999999	990.7700000000008	2682.599999999999
K00105	0.5	0.5	0.0	0.0	0.0	0.0	12.0	0.0	0.0	2.0	0.0	0.0	1.5	1.5	4.0	0.0	2.0	2.5	0.0	0.0	0.0	2.5	12.0	1.0	0.0	0.0	0.0	0.0	3.5	1.5	1.5	0.0	0.5	0.0	1.5	0.0	5.0	0.0	0.0	0.0	0.0	3.5	1.0	0.0	0.0	1.0	0.5	0.0	0.0
K00108	165.0	534.83	41.33	12.0	45.66	70.16	38.0	3.33	103.67	842.09	54.0	69.92	192.32999999999998	231.42	51.33	9.42	115.33	1163.0	80.0	163.0	105.0	87.08	180.25	16.0	161.67000000000002	116.25	25.33	38.75	143.57999999999998	52.33	36.33	142.0	38.33	150.92000000000002	88.0	82.33	236.42000000000002	40.33	89.92	6.0	723.0	326.0	25.66	46.0	763.0	37.67	31.0	96.0	58.0
K00111	5701.5	5241.83	6830.5	7260.5	9963.48	5793.15	14825.99	11847.99	6042.35	3618.1900000000005	5241.33	13057.34	6748.66	1293.67	15971.99	7091.68	4479.82	7537.67	3687.67	7545.17	9104.83	2866.99	12869.66	9494.0	4552.68	8945.17	11669.49	11396.17	9022.99	5508.99	7607.16	14161.83	4485.33	5303.18	5881.17	11116.33	11816.17	4418.82	7153.51	19072.67	6041.0	4667.34	12857.33	9417.17	5941.67	5998.01	2755.0	13716.67	9721.33
K00112	210.0	405.83	658.33	507.0	614.66	70.16	1284.0	1.33	286.67	192.09	701.0	847.92	771.33	231.42	883.33	5.42	187.33	1198.0	450.0	414.0	375.0	85.08	722.25	7.0	351.67	76.25	856.33	462.75	677.58	320.33	2.33	3.0	336.33	43.92	400.0	668.33	809.42	411.33	4.92	5.0	315.0	125.0	1201.66	578.0	656.0	662.67	0.0	0.0	396.0
K00113	210.0	405.83	658.33	507.0	614.66	70.16	1284.0	1.33	286.67	192.09	701.0	847.92	771.33	231.42	883.33	5.42	187.33	1198.0	450.0	414.0	375.0	85.08	722.25	7.0	351.67	76.25	856.33	462.75	677.58	320.33	2.33	3.0	336.33	43.92	400.0	668.33	809.42	411.33	4.92	5.0	315.0	125.0	1201.66	578.0	656.0	662.67	0.0	0.0	396.0
K00116	1.0	405.83	0.33	2.0	2.66	70.16	2.0	1.33	1.67	42.09	0.0	2.92	1.33	231.42	1.33	5.42	1.33	1163.0	2.0	3.0	2.0	85.08	11.25	5.0	1.67	34.25	1.33	2.75	2.58	1.33	2.33	0.0	2.33	3.92	2.0	2.33	1.42	0.33	3.92	0.0	0.0	125.0	0.66	0.0	0.0	0.67	0.0	0.0	1.0
K00117	1.0	405.83	0.33	2.0	2.66	70.16	2.0	1.33	1.67	42.09	0.0	2.92	1.33	231.42	1.33	5.42	1.33	1163.0	2.0	3.0	2.0	85.08	11.25	5.0	1.67	34.25	1.33	2.75	2.58	1.33	2.33	0.0	2.33	3.92	2.0	2.33	1.42	0.33	3.92	0.0	0.0	125.0	0.66	0.0	0.0	0.67	0.0	0.0	1.0
K00121	37.5	431.33	5.33	4.0	7.66	70.16	22.0	1.33	17.67	206.09	14.0	16.92	32.83	232.92	13.33	6.42	23.33	1165.5	10.0	29.0	27.0	87.58	59.25	6.0	33.67	48.25	4.33	10.75	31.08	11.83	5.83	24.0	8.83	41.92	23.5	20.33	54.42	6.33	16.92	2.0	123.0	159.5	4.66	7.0	147.0	7.67	1.5	16.0	16.0
K00122	36.0	25.0	5.0	2.0	5.0	0.0	8.0	0.0	16.0	162.0	14.0	14.0	30.0	0.0	8.0	1.0	20.0	0.0	8.0	26.0	25.0	0.0	36.0	0.0	32.0	14.0	3.0	8.0	25.0	9.0	2.0	24.0	6.0	38.0	20.0	18.0	48.0	6.0	13.0	2.0	123.0	31.0	3.0	7.0	147.0	6.0	1.0	16.0	15.0
K00123	2535.5	4522.32	6930.32	5296.0	6476.14	2615.14	13476.5	1033.32	3462.1800000000003	4212.360000000001	7386.0	8782.68	8272.32	2041.6799999999998	9284.82	740.6800000000001	2118.8199999999997	10684.0	4972.0	4596.0	4330.0	2536.3199999999997	7792.0	959.5	4099.68	4312.0	9212.32	5083.0	7398.82	3578.32	1110.32	645.0	4055.8199999999997	3339.6800000000003	4341.5	7149.32	8848.68	4451.32	930.6800000000001	868.5	4053.0	2089.0	12344.64	6096.0	7569.5	7066.68	422.5	1067.0	4125.0
K00124	557.5	3190.83	1571.33	1149.0	1304.16	2391.66	3036.5	967.33	715.17	2241.09	1642.0	1890.92	1666.33	1347.42	2062.83	640.42	409.83	6905.0	1188.0	1019.0	885.0	2279.08	1729.25	754.5	816.67	3766.25	2257.33	1171.75	1604.08	882.33	927.33	385.0	890.8299999999999	2859.92	1034.5	1624.33	1879.42	1109.33	540.9200000000001	607.5	716.0	1517.0	2673.66	1288.0	1444.5	1661.67	264.5	883.0	833.0
K00127	595.0	4568.83	1672.33	1157.0	1279.66	3540.16	3211.5	1420.33	661.17	3182.09	1716.0	1933.92	1632.83	1903.42	2156.83	885.42	413.83	9734.0	1271.0	1019.0	849.5	3369.08	1799.25	1058.0	824.17	5583.25	2462.33	1221.25	1688.58	976.33	1337.33	512.0	848.83	4241.92	1136.0	1725.83	1918.92	1239.33	664.92	798.0	718.0	2211.0	2782.66	1296.0	1421.0	1810.67	336.0	1271.0	849.5
K00128	3689.0	303.0	1742.0	2020.5	4523.5	370.0	3999.5	1556.0	4601.5	2561.0	1632.5	2990.5	4208.0	14.0	3793.0	1410.0	2728.0	326.5	1542.5	3563.0	5552.0	78.0	2847.5	2514.0	3437.0	1225.5	3127.5	1929.5	3096.5	2441.5	2163.0	2572.0	3337.5	1375.5	2222.0	3081.5	5262.0	1287.0	3114.0	4153.0	4191.0	1323.0	2539.0	1188.5	5252.0	1441.0	1332.0	2017.5	7456.0
K00130	73.0	455.83	10.33	6.0	12.66	70.16	18.0	1.33	33.67	366.09000000000003	28.0	30.92	61.33	231.42	17.33	7.42	41.33	1163.0	18.0	55.0	52.0	85.08	83.25	5.0	65.67	62.25	7.33	18.75	52.58	19.33	6.33	48.0	14.33	79.92	42.0	38.33	97.42	12.33	29.92	4.0	246.0	187.0	6.66	14.0	294.0	12.67	2.0	32.0	31.0
K00131	227.0	0.0	61.0	10.0	130.0	0.0	88.0	31.0	231.0	0.0	116.0	13.0	54.0	0.0	46.0	49.0	179.0	0.0	12.0	41.0	178.0	0.0	40.0	27.0	146.0	0.0	150.0	30.0	533.0	32.0	88.0	230.0	219.0	0.0	58.0	44.0	65.0	50.0	37.0	140.0	162.0	0.0	62.0	34.0	225.0	43.0	32.0	46.0	188.0
K00132	3.0	0.0	0.0	17.0	7.0	0.0	1.0	0.0	1.0	0.0	0.0	24.0	11.0	0.0	3.0	0.0	0.0	0.0	0.0	35.0	0.0	0.0	0.0	0.0	4.0	0.0	32.0	0.0	4.0	0.0	0.0	6.0	0.0	5.0	21.0	7.0	10.0	0.0	0.0	6.0	9.0	0.0	33.0	0.0	0.0	0.0	0.0	4.0	13.0
K00133	8764.329999999998	7577.749999999999	9452.990000000003	9327.679999999997	12872.879999999997	9755.86	17954.520000000008	14795.339999999997	8742.880000000001	7531.17	9735.519999999999	14616.269999999993	10222.099999999995	4949.59	17386.170000000006	15165.939999999999	7613.130000000002	8999.78	7329.169999999999	9864.98	12765.839999999998	5884.369999999999	15084.229999999998	11257.309999999996	7415.72	11840.029999999999	15248.959999999995	13934.500000000002	13530.869999999997	8863.459999999997	12190.800000000001	16451.439999999988	9152.199999999999	9925.219999999998	9717.64	13409.059999999996	15162.139999999994	7575.300000000001	10867.359999999997	21908.23000000002	12124.499999999995	6421.330000000001	15287.899999999998	11949.869999999997	9443.899999999996	9001.020000000002	5684.360000000003	15120.119999999997	12611.329999999998
K00134	9516.329999999998	8036.749999999999	10212.160000000002	10035.679999999998	13874.699999999997	9846.85	19515.010000000006	14870.499999999995	9620.060000000003	8052.77	10552.85	15683.189999999993	11479.929999999997	5183.84	18464.830000000005	15409.199999999997	8311.12	10218.949999999999	7888.839999999999	10603.15	13708.669999999998	5973.779999999999	16136.139999999998	11477.309999999996	8424.73	11989.949999999999	16501.62	14660.920000000002	14741.279999999999	9321.619999999999	12424.630000000003	16675.76999999999	10073.199999999995	10094.979999999998	10316.810000000001	14373.059999999998	16614.389999999996	8052.790000000001	11270.949999999995	22263.900000000023	13126.999999999995	6650.670000000001	16670.570000000007	12681.039999999997	10715.569999999998	9766.860000000002	5857.360000000003	15332.789999999997	13790.159999999998
K00135	233.0	538.83	54.83	45.0	95.66	103.16	103.0	14.33	245.17000000000002	849.09	81.0	95.42	318.33	276.42	101.33	34.42	257.83	1256.0	117.5	217.0	207.0	87.08	342.75	55.0	227.67000000000002	160.25	82.33	142.75	2024.58	76.83	56.83	169.0	261.33	206.92000000000002	103.5	190.32999999999998	397.42	46.83	176.92000000000002	58.0	1200.0	327.0	60.66	98.5	1184.0	54.17	66.0	131.5	77.5
K00137	1.0	405.83	0.33	2.0	2.66	70.16	2.0	1.33	1.67	42.09	0.0	2.92	1.33	231.42	1.33	5.42	1.33	1163.0	2.0	3.0	2.0	85.08	11.25	5.0	1.67	34.25	1.33	2.75	2.58	1.33	2.33	0.0	2.33	3.92	2.0	2.33	1.42	0.33	3.92	0.0	0.0	125.0	0.66	0.0	0.0	0.67	0.0	0.0	1.0
K00138	1.0	405.83	0.33	2.0	2.66	70.16	2.0	1.33	1.67	42.09	0.0	2.92	1.33	231.42	1.33	5.42	1.33	1163.0	2.0	3.0	2.0	85.08	11.25	5.0	1.67	34.25	1.33	2.75	2.58	1.33	2.33	0.0	2.33	3.92	2.0	2.33	1.42	0.33	3.92	0.0	0.0	125.0	0.66	0.0	0.0	0.67	0.0	0.0	1.0
K00140	342.0	75.0	680.5	510.0	627.0	0.0	1312.0	0.0	338.5	621.0	741.0	887.5	875.0	0.0	901.0	10.0	266.5	35.0	473.5	483.0	455.0	0.0	817.5	4.0	477.0	82.0	862.0	496.0	761.0	354.5	8.5	77.0	363.0	150.0	458.5	730.0	962.0	426.5	40.0	35.0	678.0	89.0	1206.0	599.5	1092.0	685.5	5.0	56.5	454.5
K00145	8599.829999999998	7547.249999999999	9047.990000000002	9178.679999999997	12800.879999999997	9550.86	17157.520000000008	14275.339999999997	8577.880000000001	7350.17	9170.519999999999	14534.269999999993	10020.599999999995	4889.09	16311.169999999996	15020.939999999999	7443.130000000002	8813.279999999999	6413.169999999999	9776.98	12601.839999999998	5847.869999999999	14365.229999999998	10906.309999999996	7294.719999999999	11578.029999999999	15079.959999999995	13728.500000000002	11147.369999999997	8141.959999999999	11949.300000000003	16365.439999999988	8796.699999999999	9658.219999999998	9620.14	13122.059999999996	14837.139999999994	6995.300000000001	10722.359999999997	21747.23000000002	11268.499999999993	6088.830000000001	15173.899999999996	11830.869999999997	8951.899999999996	8451.020000000002	5529.860000000003	14516.119999999997	12474.329999999998
K00146	0.0	47.83	0.0	0.0	0.0	5.83	0.0	0.0	0.0	3.75	0.0	0.25	0.0	28.42	0.0	0.75	0.0	127.0	0.0	0.0	0.0	7.75	1.25	0.0	0.0	2.25	0.0	0.75	0.25	0.0	0.33	0.0	0.0	0.25	0.0	0.0	0.75	0.0	0.25	0.0	0.0	10.67	0.33	0.0	0.0	0.0	0.0	0.0	0.0
K00147	8488.329999999998	7573.749999999999	9112.990000000002	9121.179999999997	12677.879999999997	9690.86	17486.020000000008	14684.839999999997	8471.380000000001	7518.17	9586.019999999999	14392.769999999993	9840.099999999999	4904.59	16908.170000000006	14965.939999999999	7301.130000000002	8893.28	7224.669999999999	9673.979999999998	12480.839999999998	5884.369999999999	14728.229999999998	10964.809999999996	6923.219999999999	11713.529999999999	14892.959999999995	13610.500000000002	11119.369999999997	8705.459999999997	11913.800000000003	16334.439999999988	8408.199999999997	9786.719999999998	9390.14	12958.559999999996	14656.639999999994	7388.800000000001	10636.359999999997	21548.73000000002	11240.999999999993	6395.330000000001	14996.899999999996	11691.369999999997	8711.399999999998	8772.020000000002	5609.360000000003	14931.119999999997	12259.829999999998
K00150	0.0	0.0	0.0	1.0	0.0	0.0	0.0	0.0	0.0	0.0	0.0	3.0	3.0	0.0	0.0	0.0	59.0	0.0	0.0	1.0	16.0	0.0	26.0	0.0	7.0	0.0	14.0	31.0	0.0	0.0	0.0	0.0	2.0	0.0	0.0	12.0	0.0	0.0	0.0	0.0	0.0	0.0	24.0	0.0	4.0	0.0	0.0	0.0	2.0
K00151	0.0	23.33	0.0	0.0	0.0	3.33	0.0	0.0	0.0	2.0	0.0	0.0	0.0	13.67	0.0	0.0	0.0	66.0	0.0	0.0	0.0	3.0	1.0	0.0	0.0	1.0	0.0	0.0	0.0	0.0	0.33	0.0	0.0	0.0	0.0	0.0	0.0	0.0	0.0	0.0	0.0	5.67	0.33	0.0	0.0	0.0	0.0	0.0	0.0
K00156	2886.559999999998	5879.699999999999	5914.130000000002	5677.14	6422.0199999999995	7564.35	10696.339999999997	7357.88	2119.129999999999	4346.34	4519.739999999999	9204.879999999997	3763.0999999999995	4284.26	12078.07	5195.9	2738.7299999999977	5575.939999999999	4401.949999999999	3197.4899999999984	4943.87	4658.289999999999	10503.89	5992.199999999999	1907.179999999999	8596.409999999998	9770.789999999999	10489.3	6485.990000000002	4563.66	6843.87	11660.89	3217.3899999999976	6345.439999999998	5543.76	8718.99	7531.339999999999	4827.8499999999985	4629.96	14563.229999999998	3414.3599999999997	4304.990000000001	10963.169999999998	9491.179999999998	1967.34	6353.01	2307.859999999999	11632.479999999998	2442.2999999999993
K00158	72.5	11.84	8.68	9.0	37.31999999999999	42.66	53.97999999999999	7.66	60.02000000000001	14.02	6.66	5.0	88.5	49.16	39.66	38.68000000000001	87.32	121.84	12.34	7.34	71.66	23.16	113.32	35.0	59.68000000000001	54.34	33.66	32.34	1967.16	8.16	16.5	5.66	169.84	71.68	12.84	75.34	154.66	7.32	6.34	11.34	491.0	16.18	15.02	20.34	424.34	8.34	9.5	14.34	34.66
K00161	1630.4099999999974	2386.4699999999993	2340.5600000000013	1751.17	2128.4399999999987	2124.1900000000005	2197.08	100.83	1562.119999999999	3404.83	2296.2699999999986	1266.0299999999995	2838.769999999999	2007.17	2292.249999999999	270.0	1322.6099999999997	1106.0999999999992	3244.9699999999993	1549.0499999999997	2168.1499999999996	2430.959999999999	2439.2899999999995	586.1100000000002	2213.2499999999986	1684.2599999999984	2261.409999999998	1982.3400000000004	2481.470000000001	2531.49	2099.1800000000003	496.5599999999997	1731.2099999999987	1481.7299999999984	2514.84	1687.6100000000001	1844.4300000000003	2409.4299999999985	1663.1399999999996	553.5599999999996	2001.6199999999992	1688.360000000001	2422.0999999999985	2175.429999999999	2442.6099999999997	3173.84	1338.9599999999991	1056.44	1719.4299999999998
K00162	1630.4099999999974	2386.4699999999993	2340.5600000000013	1751.17	2128.4399999999987	2124.1900000000005	2197.08	100.83	1562.119999999999	3404.83	2296.2699999999986	1266.0299999999995	2838.769999999999	2007.17	2292.249999999999	270.0	1322.6099999999997	1106.0999999999992	3244.9699999999993	1549.0499999999997	2168.1499999999996	2430.959999999999	2439.2899999999995	586.1100000000002	2213.2499999999986	1684.2599999999984	2261.409999999998	1982.3400000000004	2481.470000000001	2531.49	2099.1800000000003	496.5599999999997	1731.2099999999987	1481.7299999999984	2514.84	1687.6100000000001	1844.4300000000003	2409.4299999999985	1663.1399999999996	553.5599999999996	2001.6199999999992	1688.360000000001	2422.0999999999985	2175.429999999999	2442.6099999999997	3173.84	1338.9599999999991	1056.44	1719.4299999999998
K00163	37.0	430.83	5.33	4.0	7.66	70.16	10.0	1.33	17.67	204.09	14.0	16.92	31.33	231.42	9.33	6.42	21.33	1163.0	10.0	29.0	27.0	85.08	47.25	5.0	33.67	48.25	4.33	10.75	27.58	10.33	4.33	24.0	8.33	41.92	22.0	20.33	49.42	6.33	16.92	2.0	123.0	156.0	3.66	7.0	147.0	6.67	1.0	16.0	16.0
K00164	985.9100000000011	4177.129999999999	1706.050000000001	1118.6699999999996	1044.94	3334.5200000000004	864.5900000000012	481.33	731.2800000000007	4217.41	1624.9399999999987	291.4500000000005	1557.5999999999992	2788.76	1343.2499999999995	310.08	916.2800000000007	5039.929999999999	2860.2999999999993	865.8800000000015	1355.3199999999997	3591.709999999999	1543.8799999999994	775.6099999999999	1288.5799999999992	3463.8399999999983	1242.9100000000008	1370.42	1407.220000000001	2239.99	2354.01	434.22999999999996	902.8700000000016	2799.809999999998	2021.67	869.2700000000008	771.0200000000003	2079.5999999999985	1396.8899999999994	389.8900000000001	1050.6200000000001	2483.0200000000004	1192.2499999999993	1477.259999999999	1433.9399999999996	2596.34	1305.9599999999991	1253.27	648.5999999999999
K00166	835.9100000000011	2302.2999999999993	1555.7200000000012	1061.6699999999994	995.2800000000007	2105.3600000000006	623.5900000000014	5.0	630.6100000000007	2739.3199999999997	1490.939999999999	168.5300000000005	1393.2699999999993	1999.3400000000001	1173.92	8.66	826.9500000000006	1040.93	2668.2999999999993	685.8800000000014	1268.3199999999997	2407.629999999999	1309.6299999999992	409.60999999999973	1155.9099999999992	1550.5899999999983	971.5800000000011	1248.6700000000003	1204.6400000000012	2094.66	1875.6800000000003	158.23000000000022	819.5400000000016	1333.8899999999983	1856.67	691.9400000000007	529.5999999999997	1909.2699999999986	1109.9699999999984	124.88999999999994	535.6200000000005	1520.020000000001	1043.59	1397.259999999999	906.9400000000007	2407.67	1164.9599999999994	762.2700000000008	604.5999999999998
K00167	835.9100000000011	2302.2999999999993	1555.7200000000012	1061.6699999999994	995.2800000000007	2105.3600000000006	623.5900000000014	5.0	630.6100000000007	2739.3199999999997	1490.939999999999	168.5300000000005	1393.2699999999993	1999.3400000000001	1173.92	8.66	826.9500000000006	1040.93	2668.2999999999993	685.8800000000014	1268.3199999999997	2407.629999999999	1309.6299999999992	409.60999999999973	1155.9099999999992	1550.5899999999983	971.5800000000011	1248.6700000000003	1204.6400000000012	2094.66	1875.6800000000003	158.23000000000022	819.5400000000016	1333.8899999999983	1856.67	691.9400000000007	529.5999999999997	1909.2699999999986	1109.9699999999984	124.88999999999994	535.6200000000005	1520.020000000001	1043.59	1397.259999999999	906.9400000000007	2407.67	1164.9599999999994	762.2700000000008	604.5999999999998
K00169	858.5	1409.0	386.0	304.0	849.0	1163.5	680.0	674.0	866.5	1013.0	389.5	497.5	950.5	558.0	447.5	830.0	501.0	2940.5	246.5	489.0	861.0	1117.0	412.5	615.5	1143.5	1884.5	775.5	561.5	685.0	317.5	709.0	603.0	838.0	1870.5	513.0	536.0	829.0	257.0	811.0	732.0	841.5	1229.0	373.0	245.0	881.5	286.0	291.5	672.0	1109.5
K00170	858.5	1409.0	386.0	304.0	849.0	1163.5	680.0	674.0	866.5	1013.0	389.5	497.5	950.5	558.0	447.5	830.0	501.0	2940.5	246.5	489.0	861.0	1117.0	412.5	615.5	1143.5	1884.5	775.5	561.5	685.0	317.5	709.0	603.0	838.0	1870.5	513.0	536.0	829.0	257.0	811.0	732.0	841.5	1229.0	373.0	245.0	881.5	286.0	291.5	672.0	1109.5
K00171	805.5	19.0	267.0	255.0	835.0	4.5	465.0	201.0	843.5	67.0	283.5	416.5	924.5	0.0	317.5	536.0	493.0	104.5	120.5	422.0	831.0	20.0	292.5	265.5	1108.5	61.5	523.5	462.5	576.0	206.5	263.0	437.0	783.0	483.5	400.0	407.0	730.0	117.0	592.0	469.0	819.5	534.0	246.0	199.0	851.5	125.0	179.5	249.0	1093.5
K00172	946.5	1409.0	396.0	304.0	872.0	1163.5	680.0	674.0	880.5	1013.0	394.5	497.5	1043.5	558.0	447.5	830.0	637.0	2940.5	246.5	489.0	880.0	1117.0	412.5	615.5	1277.5	1884.5	775.5	561.5	716.0	317.5	709.0	711.0	838.0	1870.5	513.0	536.0	842.0	257.0	811.0	739.0	917.5	1229.0	373.0	245.0	1057.5	286.0	291.5	735.0	1125.5
K00174	7672.49	6561.900000000001	11936.480000000001	11982.94	13478.260000000002	11810.95	25654.569999999978	24927.619999999995	6421.049999999999	5080.07	13040.570000000002	22404.409999999985	8589.13	4178.0	24137.959999999985	25578.609999999986	7138.500000000001	7097.650000000001	6026.83	10896.800000000007	13518.020000000002	4412.66	21414.939999999977	15242.890000000005	4508.3	15156.61	20487.77999999998	21018.109999999997	13306.560000000001	9164.869999999999	15118.890000000005	25969.21999999998	7923.96	12532.71	10937.810000000001	18562.51	17454.420000000002	8394.0	12583.950000000006	33249.92999999999	14368.160000000002	6280.9400000000005	22922.489999999994	18625.019999999997	6634.589999999999	9984.36	6121.93	23370.709999999992	6749.88
K00175	7940.49	6770.900000000001	12064.480000000001	12115.94	13614.260000000002	12723.95	25780.569999999978	25108.619999999995	6488.049999999999	6174.07	13054.570000000002	22577.409999999985	8622.13	5979.0	24314.959999999985	26645.609999999986	7216.500000000001	8020.650000000001	6061.83	11028.800000000007	13535.020000000002	5061.66	21528.939999999977	15407.890000000005	4541.3	16402.61	21251.77999999998	21282.109999999997	13415.560000000001	9233.869999999999	15634.890000000005	26290.21999999998	8044.96	14667.71	11124.810000000001	18966.51	17659.420000000002	8419.0	12841.950000000006	33311.92999999999	14564.160000000002	6406.9400000000005	23149.489999999994	18914.019999999997	6665.589999999999	10002.36	6201.93	23520.709999999992	6805.88
K00176	4022.92	2763.4500000000003	6075.1	5761.010000000001	6758.2800000000025	5040.01	12397.939999999997	10980.179999999997	3616.5899999999983	2234.75	6843.25	10442.820000000002	4837.499999999999	2066.0	10889.59	12213.519999999999	3703.1899999999982	3198.1800000000003	3366.2	5524.930000000003	5768.190000000001	1932.33	9614.690000000002	6519.700000000003	2796.8	6118.02	9903.22	8994.410000000002	7000.3200000000015	4118.140000000001	6679.290000000002	10898.379999999994	4698.16	5423.070000000001	5065.299999999999	8594.620000000003	8687.790000000005	4256.039999999999	5769.300000000004	13818.670000000006	7058.880000000004	2396.9700000000003	11022.639999999998	8393.44	3889.7900000000004	4986.509999999998	2777.899999999998	9552.679999999998	4150.4
K00177	4304.92	3320.4500000000003	6736.1	6599.010000000001	7695.2800000000025	5987.01	14175.939999999997	12455.179999999997	3954.589999999999	2306.75	7301.25	12081.819999999998	5316.499999999999	2094.0	13069.59	12920.519999999999	4068.1899999999982	3533.1800000000003	3479.2	5972.930000000003	6374.190000000001	2196.33	11456.689999999999	7642.700000000003	2880.8	7273.02	11365.219999999996	10972.410000000003	7834.3200000000015	4603.140000000001	7641.290000000002	13352.379999999994	4802.16	5944.070000000001	5811.300000000001	10028.62	9811.790000000005	4637.039999999999	6545.300000000004	16901.670000000006	7911.880000000004	2903.9700000000003	12786.64	9889.439999999999	3986.7900000000004	5663.509999999998	3087.899999999998	11868.679999999998	4460.4
K00179	4593.42	3239.4500000000003	9201.1	8415.51	9730.780000000002	5930.51	18753.439999999995	12579.179999999997	4488.589999999998	2742.75	9539.25	14968.819999999998	7734.499999999999	2092.0	16419.09	13315.519999999999	4543.19	3599.1800000000003	4899.2	7470.930000000003	7360.190000000001	2196.33	13820.689999999999	8098.700000000003	4022.3	7463.02	14359.219999999996	12880.910000000003	9598.82	5759.640000000001	7849.790000000002	13224.879999999994	6222.660000000001	6148.070000000001	7671.300000000001	12418.119999999999	12346.289999999999	6129.54	6862.300000000004	17203.170000000002	8963.380000000003	2858.9700000000003	16689.64	11981.939999999999	6150.290000000001	7839.010000000003	3118.899999999998	11822.679999999998	5248.9
K00180	4384.42	3239.4500000000003	8543.1	7911.510000000001	9119.780000000002	5930.51	17476.439999999995	12579.179999999997	4204.589999999998	2593.75	8840.25	14124.819999999998	6966.499999999999	2092.0	15542.09	13315.519999999999	4357.19	3564.1800000000003	4454.2	7063.930000000003	6988.190000000001	2196.33	13110.689999999999	8096.700000000003	3672.3	7421.02	13506.219999999996	12421.910000000003	8924.82	5440.640000000001	7849.790000000002	13221.879999999994	5891.660000000001	6108.070000000001	7274.300000000001	11754.119999999999	11542.290000000003	5720.539999999999	6861.300000000004	17198.170000000002	8648.380000000005	2858.9700000000003	15490.64	11405.939999999999	5497.290000000001	7177.010000000003	3118.899999999998	11822.679999999998	4854.9
K00183	20.0	20.0	20.0	22.0	66.0	14.0	62.0	32.0	18.0	0.0	0.0	6.0	28.0	0.0	50.0	86.0	34.0	0.0	24.0	0.0	72.0	0.0	44.0	60.0	28.0	4.0	26.0	20.0	134.0	20.0	52.0	28.0	22.0	0.0	18.0	16.0	100.0	16.0	10.0	54.0	14.0	0.0	22.0	8.0	62.0	24.0	14.0	34.0	24.0
K00184	1413.9100000000008	6468.299999999999	3256.720000000001	2255.17	2371.7799999999984	5592.860000000001	3933.09	1480.0	1288.1099999999997	5716.32	3195.9399999999987	2098.03	3033.269999999999	3669.34	3409.4199999999996	1036.16	1265.4500000000003	9604.929999999998	3977.2999999999993	1683.8800000000006	2206.3199999999997	5684.629999999999	3135.63	1566.6100000000001	1977.9099999999992	7087.589999999998	3478.079999999999	2490.67	3091.1400000000003	3091.66	3296.6800000000003	695.2300000000004	1686.0400000000016	5528.889999999998	3003.17	2419.94	2566.600000000001	3174.2699999999986	1775.4699999999996	1014.3900000000006	1141.1199999999997	3574.0200000000004	3863.089999999998	2699.2599999999993	2284.4400000000005	4251.67	1524.4599999999991	2076.77	1469.6000000000006
K00185	1244.9100000000008	2302.2999999999993	2891.720000000001	2097.169999999999	2296.779999999999	2122.8600000000006	3259.09	45.0	1210.11	2884.3199999999997	2879.9399999999987	1852.0300000000002	2941.269999999999	1999.3400000000001	2994.4199999999996	115.16	1224.4500000000003	1110.9299999999996	3587.2999999999993	1482.8800000000006	2080.3199999999997	2407.629999999999	2753.63	488.60999999999973	1858.9099999999994	1626.5899999999983	2711.08	2185.67	2697.1400000000003	2748.66	1938.6800000000003	183.2300000000003	1510.0400000000016	1377.8899999999985	2657.17	2026.94	2223.6000000000004	2746.2699999999986	1113.4699999999987	200.39000000000044	1068.1199999999997	1491.020000000001	3471.0899999999983	2557.2599999999993	2163.4400000000005	3756.67	1181.4599999999994	790.7700000000008	1409.6000000000004
K00194	130.0	0.0	28.0	72.0	50.0	0.0	100.5	7.0	144.5	0.0	17.0	42.0	138.5	0.0	57.5	42.0	102.5	2.0	11.0	22.0	89.5	0.0	77.0	63.0	102.5	0.0	110.0	53.5	223.0	39.0	58.0	17.0	200.5	10.0	24.0	103.5	156.5	19.0	24.0	9.0	176.0	0.0	76.0	22.0	106.0	33.0	22.0	80.0	103.5
K00196	546.0	96.0	1147.0	633.0	1071.0	318.0	2076.5	596.0	796.5	354.0	1306.0	1024.0	1338.5	9.0	1989.5	257.0	597.5	163.0	1380.0	620.0	814.5	26.0	1266.0	423.0	830.5	242.0	1175.0	664.5	1221.0	1123.0	170.0	201.0	1148.5	250.0	594.0	860.5	1522.5	1027.0	246.0	352.0	847.0	340.0	1413.0	678.0	1145.0	1269.0	168.0	514.0	960.5
K00197	130.5	0.0	28.0	84.5	52.0	0.0	100.5	8.0	144.5	0.0	17.0	55.5	138.5	0.0	57.5	58.5	103.5	2.0	11.0	40.0	89.5	0.0	77.0	71.5	102.5	0.0	127.5	53.5	223.0	39.0	63.0	33.0	200.5	10.0	24.0	103.5	156.5	19.0	33.5	26.0	188.5	0.0	78.5	22.0	107.0	33.0	28.0	84.5	107.5
K00198	338.0	0.0	82.0	118.5	182.0	1.0	168.5	33.0	385.5	1.0	128.5	104.5	201.0	0.0	117.0	94.0	257.5	2.0	22.0	126.0	220.5	0.0	127.0	114.0	272.0	0.0	350.5	85.0	743.0	66.0	118.0	294.5	401.0	25.0	121.0	162.5	240.0	74.5	74.5	194.0	334.0	0.0	207.5	51.0	352.5	70.5	60.5	137.5	260.0
K00208	4387.329999999998	8824.75	7507.9900000000025	6935.680000000001	7135.380000000002	10322.86	13509.019999999995	13296.839999999997	2804.879999999998	8188.67	7905.0199999999995	11307.269999999995	5168.6	5438.59	13168.669999999998	12962.939999999997	3814.129999999997	11399.279999999999	5845.169999999999	5988.9800000000005	8282.840000000002	6906.369999999999	12133.729999999998	8507.310000000001	2903.2199999999975	13190.529999999999	11247.959999999995	11622.500000000004	7632.370000000002	6626.959999999998	10043.300000000003	13024.43999999999	3914.6999999999975	10397.719999999998	7468.640000000001	10017.06	8933.140000000001	6288.300000000001	7291.860000000003	16537.730000000007	7679.000000000003	6064.330000000001	12523.899999999996	10702.869999999999	4185.9	7639.020000000002	4253.359999999997	13130.619999999999	2981.829999999999
K00209	23.0	0.0	6.0	11.0	25.0	0.0	8.0	2.0	27.0	0.0	1.0	7.0	24.0	0.0	8.0	3.0	22.0	0.0	9.0	14.0	15.0	0.0	16.0	26.0	45.0	0.0	28.0	9.0	39.0	4.0	6.0	10.0	34.0	10.0	5.0	15.0	18.0	7.0	7.0	9.0	12.0	0.0	18.0	4.0	37.0	0.0	8.0	1.0	14.0
K00210	711.3	172.4	810.68	455.2199999999999	158.4499999999999	856.43	1769.440000000001	2999.3099999999995	414.72	339.17	3052.37	677.3699999999998	530.1299999999999	1.0	268.92999999999995	6220.0700000000015	931.5699999999998	534.29	1631.0800000000002	806.5399999999996	860.6899999999998	28.25	576.0599999999997	913.7399999999998	307.29999999999995	205.97	967.5399999999998	413.99	497.0199999999999	1347.5899999999997	1685.0100000000002	931.6099999999999	1992.49	1193.37	1249.4600000000003	545.8199999999999	1071.4899999999998	1540.6700000000008	1323.2500000000011	1617.5900000000001	3692.7999999999984	484.8	931.9599999999999	513.89	935.41	729.3399999999998	1418.530000000001	403.54999999999995	211.27999999999997
K00215	8933.329999999998	7573.749999999999	9503.990000000003	9477.179999999998	13060.379999999997	9729.86	18094.520000000008	14847.339999999997	9002.380000000001	7524.17	9791.519999999999	14753.769999999995	10574.099999999995	4909.59	17462.170000000006	15263.439999999999	7761.630000000002	8922.28	7372.669999999999	10025.98	13014.339999999998	5884.369999999999	15146.729999999998	11361.309999999996	7841.719999999999	11800.529999999999	15411.459999999994	14049.500000000002	12169.869999999997	8975.459999999997	12325.300000000001	16519.939999999988	9729.699999999995	9879.719999999998	9797.140000000001	13551.059999999998	15449.139999999994	7602.300000000001	11073.359999999997	21978.73000000002	12144.999999999995	6422.330000000001	15419.899999999998	12028.369999999997	9435.399999999996	9046.020000000002	5755.360000000003	15247.119999999999	12865.829999999998
K00216	1.0	405.83	0.33	2.0	2.66	70.16	2.0	1.33	1.67	42.09	0.0	2.92	1.33	231.42	1.33	5.42	1.33	1163.0	2.0	3.0	2.0	85.08	11.25	5.0	1.67	34.25	1.33	2.75	2.58	1.33	2.33	0.0	2.33	3.92	2.0	2.33	1.42	0.33	3.92	0.0	0.0	125.0	0.66	0.0	0.0	0.67	0.0	0.0	1.0
K00219	274.5	763.83	679.66	545.0	688.3199999999999	146.49	1290.0	17.66	363.84000000000003	236.43	728.0	892.59	841.16	434.42	901.66	36.09	268.65999999999997	2237.0	466.0	515.0	493.0	162.41	755.25	26.0	440.34000000000003	108.25	934.66	485.75	730.41	337.66	29.33	43.5	429.65999999999997	55.59	442.5	701.66	871.59	419.65999999999997	39.59	96.0	372.0	252.32999999999998	1260.99	595.0	712.0	674.34	16.0	25.0	567.5
K00220	130.0	104.0	36.0	8.0	38.0	0.0	30.0	2.0	89.0	645.0	41.0	53.0	164.0	0.0	44.0	3.0	97.0	0.0	71.0	135.0	79.0	2.0	136.0	11.0	128.0	69.0	21.0	28.0	116.0	42.0	32.0	126.0	31.0	111.0	68.0	63.0	188.0	35.0	75.0	4.0	608.0	172.0	23.0	40.0	630.0	32.0	30.0	82.0	42.0
K00226	2939.42	3442.6200000000003	5088.9400000000005	5346.010000000001	5402.440000000002	6723.34	10933.429999999997	12463.509999999997	1869.6000000000006	3058.2599999999998	5469.08	10072.819999999998	2529.9999999999986	3937.83	10900.42	13445.859999999999	2744.849999999998	4427.35	2436.87	4619.100000000003	4282.520000000001	2846.66	9769.849999999999	7411.700000000003	848.6399999999999	8450.69	9475.049999999997	9838.080000000004	7299.1500000000015	3604.9700000000007	7681.290000000002	12690.209999999994	2784.83	8013.910000000001	4731.970000000001	8568.79	7140.1200000000035	3624.6999999999985	5839.970000000004	15917.840000000004	6828.380000000004	2965.3100000000004	10161.65	8753.61	1918.9599999999998	4051.679999999999	2862.399999999998	11521.349999999999	1807.23
K00228	131.0	509.83	36.33	10.0	40.66	70.16	32.0	3.33	90.67	687.09	41.0	55.92	165.32999999999998	231.42	45.33	8.42	98.33	1163.0	73.0	138.0	81.0	87.08	147.25	16.0	129.67000000000002	103.25	22.33	30.75	118.58	43.33	34.33	126.0	33.33	114.92	70.0	65.33	189.42000000000002	35.33	78.92	4.0	608.0	297.0	23.66	40.0	630.0	32.67	30.0	82.0	43.0
K00230	54.0	1803.83	161.32999999999998	51.0	16.66	1229.16	217.0	474.33	24.67	1054.0900000000001	132.0	83.92	27.33	789.4200000000001	131.32999999999998	299.42	9.33	4045.0	170.0	70.0	32.0	1182.08	131.25	355.0	36.67	1877.25	253.32999999999998	197.75	111.58	112.33	448.33	166.0	57.33	1438.92	115.0	215.32999999999998	100.42	140.33	222.92000000000002	263.0	22.0	882.0	127.66	86.0	30.0	161.67	112.0	423.0	17.0
K00231	508.62	212.54999999999998	796.42	649.29	767.83	932.58	1459.5	233.37	364.87	1271.58	726.38	1044.45	809.37	1835.5	1080.1599999999999	1134.9499999999998	267.12	975.3899999999999	483.12	550.89	395.5	664.08	849.13	188.45999999999998	382.5	1315.5500000000002	1639.1799999999998	740.42	798.3	395.05	559.7800000000001	345.27000000000004	464.16999999999996	2221.7	587.8399999999999	1099.8	1023.8	437.37	296.05	115.08	522.5799999999999	129.67000000000002	1452.18	890.05	687.88	685.17	101.37	172.62999999999997	455.12
K00239	4309.829999999998	6019.579999999999	6694.150000000002	6392.680000000001	6734.220000000002	8002.530000000001	11872.529999999995	12424.509999999997	2836.3699999999976	5979.16	7121.69	10407.269999999995	4502.099999999999	4314.76	12115.339999999998	12488.099999999997	3854.969999999997	5666.609999999999	5191.999999999999	5569.31	8083.010000000002	4691.039999999999	11168.069999999998	7875.810000000001	2726.8799999999974	9482.359999999999	10183.129999999996	11066.830000000004	7066.540000000002	6142.629999999998	9248.300000000003	12936.10999999999	3740.0299999999975	7540.379999999997	6950.470000000001	9160.39	8085.810000000002	5641.640000000001	7044.690000000003	16236.060000000003	7195.000000000003	4630.990000000001	11250.389999999996	10079.199999999999	3662.73	6669.850000000002	4105.859999999997	12267.949999999999	2782.499999999999
K00240	3533.3299999999986	6013.579999999999	6543.150000000002	6231.680000000001	6269.220000000002	7950.030000000001	11360.529999999995	12287.009999999997	2383.3699999999976	5233.16	6942.69	10103.269999999995	3902.0999999999976	4314.76	11878.339999999998	12388.099999999997	3563.469999999997	5607.109999999999	5109.499999999999	5230.810000000001	5507.010000000001	4688.039999999999	10860.069999999998	7635.310000000001	2045.8799999999985	8804.859999999999	9713.629999999996	10771.830000000004	6407.540000000002	5648.129999999998	9049.800000000005	12613.109999999991	3233.0299999999975	7231.879999999997	6451.470000000001	8757.390000000001	7440.310000000002	5522.14	6708.190000000003	15953.060000000003	6961.500000000003	4615.990000000001	11016.889999999996	9803.699999999999	2853.23	6422.850000000002	3948.3599999999974	12079.949999999999	2389.999999999999
K00241	3523.3299999999986	6013.579999999999	6521.150000000002	6216.680000000001	6231.220000000002	7950.030000000001	11356.529999999995	12247.009999999997	2363.3699999999976	5233.16	6932.69	10068.269999999995	3865.0999999999976	4314.76	11872.339999999998	12334.099999999997	3490.469999999997	5607.109999999999	5097.499999999999	5213.810000000001	5465.010000000001	4688.039999999999	10818.069999999998	7615.310000000001	2000.8799999999985	8804.859999999999	9667.629999999996	10716.830000000004	6383.540000000002	5648.129999999998	9033.800000000003	12613.109999999991	3203.0299999999975	7231.879999999997	6437.470000000001	8717.390000000001	7402.310000000002	5522.14	6670.190000000003	15951.060000000003	6955.500000000003	4615.990000000001	10976.889999999996	9795.699999999999	2811.23	6422.850000000002	3934.3599999999974	12079.949999999999	2303.999999999999
K00242	131.0	509.83	36.33	10.0	40.66	70.16	32.0	3.33	90.67	687.09	41.0	55.92	165.32999999999998	231.42	45.33	8.42	98.33	1163.0	73.0	138.0	81.0	87.08	147.25	16.0	129.67000000000002	103.25	22.33	30.75	118.58	43.33	34.33	126.0	33.33	114.92	70.0	65.33	189.42000000000002	35.33	78.92	4.0	608.0	297.0	23.66	40.0	630.0	32.67	30.0	82.0	43.0
K00243	5484.42	3242.6200000000003	5923.9400000000005	6987.510000000001	9015.939999999997	5895.34	13337.929999999995	13399.509999999997	5475.600000000002	2050.26	5982.58	12424.819999999998	5584.000000000003	2136.83	13140.42	13676.359999999999	4878.850000000004	3561.8500000000004	2747.37	7343.600000000003	6678.520000000001	2221.66	11376.349999999999	9344.199999999997	3495.639999999999	7345.1900000000005	11550.049999999997	10772.580000000004	9788.649999999998	4486.47	8949.29	14557.709999999992	5699.330000000001	5993.410000000001	5917.970000000001	10655.289999999997	11276.119999999997	4119.699999999999	7765.470000000003	19908.34	9056.379999999996	2918.3100000000004	12257.15	9140.609999999999	4911.960000000001	4597.680000000003	3686.3999999999983	12693.849999999999	8946.73
K00244	1405.5	14377.0	2022.17	1368.5	1324.82	11824.99	4037.49	4914.16	1441.18	9685.6	1930.33	2030.42	1767.83	5984.25	2636.66	3329.76	923.99	29933.17	1980.67	1580.17	1469.83	11076.41	2746.91	3919.5	1259.01	18499.92	4080.16	1970.42	9626.41	1593.16	4892.83	1959.33	2321.0	14138.76	1772.17	2576.0	3036.25	1897.49	2745.09	3227.67	2879.0	7091.34	2698.17	1378.17	3170.67	2431.84	1400.0	4615.17	1023.83
K00245	268.0	1800.83	782.33	561.5	645.16	1232.66	1514.5	482.33	314.17	1138.0900000000001	807.0	930.42	804.33	789.4200000000001	1025.83	320.92	203.82999999999998	4034.0	582.0	481.0	423.0	1182.08	853.25	372.0	393.67	1900.25	1114.83	566.75	820.08	436.33	461.33	176.0	396.83	1430.92	517.5	801.33	933.42	555.3299999999999	226.42000000000002	281.5	340.5	820.0	1334.16	626.0	701.5	829.67	115.5	431.5	418.0
K00246	263.0	1795.83	777.33	556.0	628.66	1229.16	1499.0	474.33	309.67	1138.0900000000001	807.0	928.92	797.33	789.4200000000001	1013.33	299.42	195.33	4034.0	576.0	481.0	405.0	1182.08	842.25	357.0	386.67	1899.25	1108.33	561.75	786.58	431.33	448.33	169.0	391.33	1430.92	513.0	797.33	908.42	551.3299999999999	223.92000000000002	268.0	337.0	820.0	1328.66	624.0	686.0	823.67	112.0	423.0	412.0
K00247	1.0	405.83	0.33	2.0	2.66	70.16	2.0	1.33	1.67	42.09	0.0	2.92	1.33	231.42	1.33	5.42	1.33	1163.0	2.0	3.0	2.0	85.08	11.25	5.0	1.67	34.25	1.33	2.75	2.58	1.33	2.33	0.0	2.33	3.92	2.0	2.33	1.42	0.33	3.92	0.0	0.0	125.0	0.66	0.0	0.0	0.67	0.0	0.0	1.0
K00248	2264.5	163.0	1447.5	1338.0	2890.0	295.0	3005.5	674.0	2962.5	561.0	1659.0	2082.5	3434.0	8.0	1866.5	1753.0	1947.0	378.0	912.5	1769.0	2899.5	55.0	1766.5	1009.0	2674.5	240.0	2614.0	1834.5	2381.5	1075.5	845.5	1056.5	3365.5	1174.0	1556.0	1910.5	3615.0	779.5	1476.0	1722.0	2714.0	1247.0	1880.0	1220.5	3109.0	1235.5	573.0	758.5	3523.5
K00249	134.0	104.0	36.0	8.0	38.0	0.0	34.0	2.0	95.0	659.0	43.0	53.0	170.0	0.0	48.0	3.0	103.0	0.0	73.0	137.0	81.0	2.0	142.0	11.0	128.0	71.0	21.0	28.0	116.0	42.0	32.0	142.0	33.0	115.0	72.0	65.0	190.0	37.0	79.0	4.0	624.0	176.0	25.0	42.0	658.0	34.0	30.0	86.0	42.0
K00252	36.0	25.0	5.0	3.0	5.0	0.0	8.0	0.0	16.0	162.0	14.0	17.0	33.0	0.0	8.0	1.0	79.0	0.0	8.0	27.0	41.0	0.0	62.0	0.0	39.0	14.0	17.0	39.0	25.0	9.0	2.0	24.0	8.0	38.0	20.0	30.0	48.0	6.0	13.0	2.0	123.0	31.0	27.0	7.0	151.0	6.0	1.0	16.0	17.0
K00253	36.0	25.0	5.0	2.0	5.0	0.0	8.0	0.0	16.0	162.0	14.0	14.0	30.0	0.0	8.0	1.0	20.0	0.0	8.0	26.0	25.0	0.0	36.0	0.0	32.0	14.0	3.0	8.0	25.0	9.0	2.0	24.0	6.0	38.0	20.0	18.0	48.0	6.0	13.0	2.0	123.0	31.0	3.0	7.0	147.0	6.0	1.0	16.0	15.0
K00254	1180.9099999999999	4199.629999999999	2546.050000000001	1914.67	1297.939999999999	3496.0200000000004	1264.5900000000001	2622.33	835.7800000000003	4341.41	1983.9399999999987	1476.949999999999	1860.599999999999	2789.26	1779.2499999999995	1762.58	978.7800000000007	5062.429999999999	3278.2999999999993	2559.379999999999	1845.8199999999997	3595.709999999999	2135.8799999999997	1770.6099999999997	1425.0799999999992	3560.3399999999983	1643.409999999999	1810.42	1566.2200000000007	2321.49	2935.01	603.2299999999999	1045.3700000000017	2891.809999999998	2283.17	1228.769999999999	930.0200000000003	2116.0999999999985	2063.3899999999994	560.3900000000003	1155.619999999999	2552.5200000000004	1801.2499999999982	2079.7599999999993	1635.9399999999996	2691.34	1535.4599999999991	1376.27	784.6000000000003
K00257	2783.92	3380.4500000000003	4977.1	5147.510000000001	5241.2800000000025	5774.51	10744.939999999997	12236.679999999997	1770.0900000000004	2913.7499999999995	5481.75	9926.319999999998	2543.4999999999986	2084.0	10711.09	12300.519999999999	2762.1899999999982	3403.1800000000003	2445.2	4583.930000000003	4271.690000000001	2195.33	9616.189999999999	7184.200000000003	926.2999999999998	7250.02	8690.219999999998	9518.410000000003	5226.3200000000015	3576.140000000001	7149.790000000002	12491.879999999994	2388.1599999999994	6003.070000000001	4631.800000000001	8083.1200000000035	7007.290000000004	3627.5399999999986	5576.800000000004	15811.170000000004	6757.380000000004	3059.9700000000003	9960.14	8417.44	2313.2900000000004	4026.509999999999	2764.399999999998	11357.179999999998	1732.4
K00259	5015.92	6374.620000000001	8857.780000000002	9522.179999999998	10997.609999999999	10091.34	20925.939999999995	19213.679999999993	3314.0899999999983	4937.08	7967.250000000001	18903.649999999998	5239.500000000001	4141.5	21910.76	16569.34	4605.690000000003	6062.6900000000005	2353.7	7045.440000000003	9426.189999999999	4356.66	18595.699999999997	12538.039999999997	2221.3	14776.69	16656.899999999998	18755.09	10455.989999999998	6424.8099999999995	12042.950000000003	23543.889999999992	1766.8300000000004	10651.399999999998	8407.640000000001	16029.289999999997	13178.959999999997	5734.040000000003	9312.969999999996	29945.010000000006	8777.720000000003	5297.14	19599.309999999998	16359.109999999999	3506.7900000000004	8026.680000000003	3918.8999999999983	22096.19	3733.3999999999996
K00260	142.0	0.0	46.0	103.0	74.0	0.0	129.0	27.0	278.0	0.0	70.0	77.0	226.0	0.0	86.0	57.0	83.0	2.0	64.0	90.0	178.0	0.0	140.0	81.0	116.0	0.0	118.0	132.0	173.0	63.0	82.0	39.0	356.0	0.0	27.0	134.0	201.0	16.0	183.0	82.0	186.0	0.0	72.0	87.0	142.0	47.0	76.0	123.0	77.0
K00262	10462.749999999998	9246.53	14058.250000000004	14226.190000000002	17637.00000000001	14152.54	27796.470000000045	26438.189999999995	9846.960000000003	7119.409999999999	14870.94	24016.590000000026	11698.100000000006	6430.26	27588.430000000008	27022.62	9748.160000000005	9383.289999999999	9391.699999999999	13780.740000000003	14226.200000000004	6978.869999999999	23845.760000000024	17735.51000000001	7247.179999999997	16362.38	23205.85000000003	22936.74000000002	16106.860000000002	11672.269999999997	18656.590000000004	28284.99000000002	10711.689999999999	13877.449999999999	13593.770000000004	20701.01000000002	20742.1	10835.680000000004	15769.490000000005	37184.73000000006	16594.380000000012	8354.460000000001	24902.03000000004	19959.140000000025	9122.520000000002	12436.360000000008	8132.259999999996	25592.630000000016	13731.399999999998
K00263	34.0	25.0	5.0	2.0	5.0	0.0	6.0	0.0	13.0	155.0	13.0	14.0	27.0	0.0	6.0	1.0	17.0	0.0	7.0	25.0	24.0	0.0	33.0	0.0	32.0	13.0	3.0	8.0	25.0	9.0	2.0	16.0	5.0	36.0	18.0	17.0	47.0	5.0	11.0	2.0	115.0	29.0	2.0	6.0	133.0	5.0	1.0	14.0	15.0
K00265	3628.8299999999986	7383.749999999999	6473.9900000000025	5986.680000000001	6651.380000000002	8950.36	12489.019999999995	10592.839999999997	2682.379999999998	6197.67	7412.0199999999995	9819.769999999995	4449.0999999999985	4873.59	12478.669999999998	11181.439999999999	3643.629999999997	8459.28	5285.169999999999	4029.479999999997	5445.340000000001	5782.869999999999	11102.729999999998	6990.310000000001	2291.7199999999984	10567.029999999999	10375.459999999995	10886.500000000004	7027.870000000003	6055.959999999998	8919.800000000003	12616.439999999991	3570.6999999999975	8571.719999999998	6690.640000000001	9186.56	8209.140000000001	6043.800000000001	6305.360000000003	16098.230000000003	7218.000000000003	5246.330000000001	11707.899999999996	9857.369999999999	3406.9	7159.020000000002	3850.3599999999974	12400.619999999999	2573.829999999999
K00266	13444.34	8560.900000000001	13533.870000000003	14428.020000000002	21047.88	13477.009999999998	30966.369999999995	26625.519999999993	13747.860000000006	7216.099999999999	14634.330000000002	25793.059999999994	14449.830000000005	4959.25	29938.839999999997	27688.299999999992	11686.370000000006	11441.03	7926.57	14953.030000000006	18044.710000000006	5702.57	24653.29	19478.399999999994	10117.61	17628.460000000003	25341.599999999995	23246.240000000005	17958.050000000003	12004.439999999999	18767.910000000007	31019.589999999982	13823.320000000002	15021.400000000001	13836.270000000002	22926.739999999994	25858.329999999994	10360.570000000005	17247.69	41802.51	19809.25999999999	8610.78	26010.94999999999	19107.549999999996	13084.25	11535.860000000006	8145.7999999999965	27252.029999999995	21439.13
K00274	68.0	50.0	10.0	4.0	10.0	0.0	12.0	0.0	26.0	310.0	26.0	28.0	54.0	0.0	12.0	2.0	34.0	0.0	14.0	50.0	48.0	0.0	66.0	0.0	64.0	26.0	6.0	16.0	50.0	18.0	4.0	32.0	10.0	72.0	36.0	34.0	94.0	10.0	22.0	4.0	230.0	58.0	4.0	12.0	266.0	10.0	2.0	28.0	30.0
K00275	1877.0599999999984	3519.5299999999993	3014.950000000001	2329.4700000000003	2042.1899999999982	3993.0200000000004	4018.3399999999983	4303.88	1119.1299999999983	3701.0099999999998	4866.739999999999	2432.5499999999993	2323.5999999999985	2288.76	3549.3999999999996	6558.58	1949.7299999999987	3085.4299999999985	4428.45	1902.4799999999982	2703.87	2797.959999999999	3686.8799999999997	2353.8599999999997	1587.1799999999987	3016.2399999999984	3357.109999999998	3583.6200000000003	2594.3200000000006	3274.99	4282.21	3533.879999999999	2830.2199999999975	3158.109999999998	3853.92	2625.819999999999	2759.669999999999	3761.8499999999985	3038.29	4395.389999999998	5195.019999999999	2779.3200000000006	3724.499999999998	3400.009999999999	1788.3399999999997	3775.84	2713.359999999999	3479.97	1146.2999999999997
K00276	0.0	24.5	0.0	0.0	0.0	2.5	0.0	0.0	0.0	1.75	0.0	0.25	0.0	14.75	0.0	0.75	0.0	61.0	0.0	0.0	0.0	4.75	0.25	0.0	0.0	1.25	0.0	0.75	0.25	0.0	0.0	0.0	0.0	0.25	0.0	0.0	0.75	0.0	0.25	0.0	0.0	5.0	0.0	0.0	0.0	0.0	0.0	0.0	0.0
K00278	6313.829999999998	6137.579999999999	8461.650000000003	7628.680000000001	9242.72	8314.53	15136.529999999995	13091.509999999997	4843.370000000001	6294.66	8577.19	12256.269999999993	7587.600000000001	4328.76	14382.339999999998	13823.599999999997	5591.970000000003	5899.609999999999	6081.999999999999	6991.31	10551.009999999998	4723.039999999999	12970.069999999998	8998.31	5532.879999999999	9658.359999999999	12740.129999999996	12620.830000000002	9767.039999999999	7315.129999999999	10160.800000000003	14342.60999999999	7070.029999999998	8201.379999999997	8638.470000000001	10943.389999999998	11175.809999999996	6619.640000000001	8195.190000000002	18042.06000000001	9457.999999999995	5340.990000000001	13181.389999999996	11244.699999999999	6443.73	8013.350000000002	4450.860000000002	13108.949999999999	6285.499999999998
K00281	3422.8299999999986	5934.579999999999	6487.150000000002	6198.180000000001	6191.220000000002	7950.030000000001	11328.529999999995	12241.009999999997	2287.3699999999976	4740.16	6905.69	10013.769999999995	3717.0999999999976	4314.76	11830.339999999998	12309.599999999997	3400.469999999997	5607.109999999999	5030.499999999999	5086.810000000001	5399.010000000001	4686.039999999999	10709.069999999998	7587.810000000001	1884.8799999999985	8739.859999999999	9622.129999999996	10694.830000000004	6267.540000000002	5612.129999999998	8991.800000000001	12492.109999999991	3167.0299999999975	7157.879999999997	6386.470000000001	8668.390000000001	7256.310000000002	5492.14	6593.690000000003	15928.060000000003	6455.000000000003	4474.990000000001	10953.389999999996	9762.699999999999	2320.23	6392.850000000002	3897.3599999999974	12009.449999999999	2263.999999999999
K00282	1167.0	14.0	1006.0	900.0	1370.0	1.0	2025.5	185.5	1293.0	213.0	1166.5	1440.0	1763.5	0.0	1360.0	484.5	999.0	141.5	589.5	976.0	1365.0	20.0	1201.0	322.0	1289.5	86.5	1798.5	980.0	1809.0	671.0	416.0	758.5	1714.0	510.5	847.0	1216.5	1725.0	578.5	671.5	590.5	1276.0	534.0	1605.5	816.5	1696.5	873.0	221.0	398.5	1616.0
K00283	1167.0	14.0	1006.0	899.0	1370.0	1.0	2025.5	185.5	1293.0	213.0	1166.5	1437.0	1760.5	0.0	1360.0	484.5	940.0	141.5	589.5	975.0	1349.0	20.0	1175.0	322.0	1282.5	86.5	1784.5	949.0	1809.0	671.0	416.0	758.5	1712.0	510.5	847.0	1204.5	1725.0	578.5	671.5	590.5	1276.0	534.0	1581.5	816.5	1692.5	873.0	221.0	398.5	1614.0
K00284	3008.1499999999996	109.01	1222.8300000000004	1866.33	4177.33	170.49000000000004	2805.6499999999996	1265.0	4092.99	245.82000000000002	844.6700000000002	2636.17	3529.66	70.99	2613.1499999999996	1646.5	2343.1499999999996	180.16000000000003	594.5000000000001	3017.67	2838.66	117.66	1925.5	2345.31	3228.34	224.49999999999997	2808.51	1656.5100000000002	2654.6600000000003	1210.0299999999997	1952.8600000000001	2572.8199999999997	3280.33	631.51	1672.3200000000002	2712.67	4545.16	697.67	2700.83	4356.16	2695.1800000000003	673.68	2434.99	919.5099999999999	3484.1800000000003	744.5099999999999	1097.4999999999998	1483.9899999999996	7715.84
K00285	167.0	534.83	41.33	12.0	45.66	70.16	40.0	3.33	106.67	849.09	55.0	69.92	195.32999999999998	231.42	53.33	9.42	118.33	1163.0	81.0	164.0	106.0	87.08	183.25	16.0	161.67000000000002	117.25	25.33	38.75	143.57999999999998	52.33	36.33	150.0	39.33	152.92000000000002	90.0	83.33	237.42000000000002	41.33	91.92	6.0	731.0	328.0	26.66	47.0	777.0	38.67	31.0	98.0	58.0
K00286	8801.329999999998	7620.749999999999	9457.990000000003	9350.679999999997	12917.879999999997	9784.86	18004.520000000008	14806.339999999997	8783.880000000001	7706.17	9751.519999999999	14664.269999999993	10275.099999999995	4953.59	17419.170000000006	15181.939999999999	7630.130000000002	9022.78	7337.169999999999	9935.98	12794.839999999998	5892.369999999999	15146.229999999998	11264.309999999996	7451.719999999999	11861.029999999999	15294.959999999995	13942.500000000002	13594.869999999997	8884.459999999997	12215.800000000001	16479.439999999988	9157.199999999999	9988.219999999998	9769.640000000001	13433.059999999996	15247.139999999994	7591.300000000001	10881.359999999997	21919.23000000002	12248.499999999995	6487.330000000001	15341.899999999998	11955.869999999997	9647.899999999998	9018.020000000002	5687.360000000003	15152.119999999999	12641.329999999998
K00287	7310.829999999998	7572.249999999999	8066.9900000000025	8476.18	11347.379999999997	9521.86	15138.019999999993	14090.839999999997	7607.380000000002	6607.67	8199.02	13304.269999999993	8299.6	4938.09	15010.669999999996	14719.939999999997	6703.130000000002	8832.279999999999	5872.669999999999	9028.479999999998	9418.339999999998	5860.869999999999	13427.229999999998	10572.309999999996	5931.719999999999	10957.029999999999	13562.959999999994	12864.000000000004	11796.369999999999	7201.959999999999	11680.800000000003	15542.939999999988	7738.699999999998	9449.219999999998	8618.640000000001	12048.059999999996	13270.139999999996	6446.800000000001	10048.359999999997	21198.73000000002	11246.499999999993	6122.830000000001	13715.399999999996	10977.869999999997	7595.399999999999	7548.520000000002	5318.360000000003	14217.119999999999	11088.829999999998
K00290	4872.829999999998	5594.75	7738.820000000002	7210.680000000001	8007.560000000002	8122.370000000001	13659.529999999995	12441.179999999997	3778.6999999999975	4771.57	8043.69	11437.849999999995	5479.270000000002	4093.34	13436.509999999998	12740.679999999998	4683.640000000002	4546.11	5772.999999999999	6151.310000000001	6932.510000000002	4603.959999999999	11994.819999999998	8144.810000000001	3672.7099999999973	8774.609999999999	11763.799999999996	11844.080000000004	8506.460000000001	6442.799999999999	9687.970000000003	13781.10999999999	5114.699999999999	7239.959999999997	7508.470000000001	10005.06	9300.389999999998	6268.810000000001	7395.770000000003	17270.060000000005	7863.500000000003	4455.990000000001	12596.229999999996	10679.699999999999	4172.73	7475.180000000002	4174.859999999997	12603.449999999999	4522.999999999999
K00293	34.0	25.0	5.0	2.0	5.0	0.0	6.0	0.0	13.0	155.0	13.0	14.0	27.0	0.0	6.0	1.0	17.0	0.0	7.0	25.0	24.0	0.0	33.0	0.0	32.0	13.0	3.0	8.0	25.0	9.0	2.0	16.0	5.0	36.0	18.0	17.0	47.0	5.0	11.0	2.0	115.0	29.0	2.0	6.0	133.0	5.0	1.0	14.0	15.0
K00294	1677.62	3031.55	3280.42	3883.29	4781.83	4756.58	8531.5	7094.37	1132.87	1488.58	2002.38	7979.45	1486.37	2082.5	9948.16	4622.95	1575.12	2846.3900000000003	310.12	1896.8900000000003	2776.5	2161.08	8217.130000000001	5264.46	283.5	6851.55	7281.18	8589.42	4404.3	2087.05	4847.78	11225.27	209.17	4532.7	3014.84	7067.8	5493.8	2004.37	3488.05	14015.08	2113.58	2273.67	8367.18	7248.05	261.88	3159.17	1084.37	10718.630000000001	1311.12
K00297	8248.979999999998	6167.249999999999	9261.27	9066.100000000004	11944.580000000005	8512.289999999999	18109.210000000017	16452.600000000006	7876.749999999996	6611.74	11914.089999999998	14429.540000000003	9200.729999999998	4333.09	16903.45000000002	19253.509999999995	7652.249999999995	5873.57	7332.5999999999985	9727.420000000002	11723.980000000003	4732.869999999999	14422.790000000008	10820.300000000005	6326.419999999996	9879.599999999999	14554.800000000003	13286.790000000005	10686.790000000003	9684.549999999997	12741.610000000002	16325.400000000003	7519.839999999997	7958.789999999997	9967.850000000002	12635.330000000005	13826.980000000003	8245.719999999996	11278.210000000006	21876.82000000002	13633.900000000007	5135.830000000001	15303.609999999999	11693.009999999997	9054.910000000002	9108.859999999999	6618.989999999995	14376.970000000003	10919.91
K00298	20.0	6.67	24.840000000000003	3.5	17.159999999999997	2.83	7.49	3.83	11.51	35.510000000000005	16.33	2.5	21.0	1.33	6.33	13.34	11.66	26.67	25.67	3.17	21.83	1.83	5.66	9.5	24.340000000000003	13.67	5.83	52.67	41.33	3.33	6.0	2.33	28.17	28.840000000000003	2.67	47.67	14.83	2.16	3.17	4.67	17.0	35.84	5.51	23.17	24.67	3.17	3.5	3.17	7.83
K00299	1.0	405.83	0.33	2.0	2.66	70.16	2.0	1.33	1.67	42.09	0.0	2.92	1.33	231.42	1.33	5.42	1.33	1163.0	2.0	3.0	2.0	85.08	11.25	5.0	1.67	34.25	1.33	2.75	2.58	1.33	2.33	0.0	2.33	3.92	2.0	2.33	1.42	0.33	3.92	0.0	0.0	125.0	0.66	0.0	0.0	0.67	0.0	0.0	1.0
K00301	36.0	25.0	5.0	2.0	5.0	0.0	8.0	0.0	16.0	162.0	14.0	14.0	30.0	0.0	8.0	1.0	20.0	0.0	8.0	26.0	25.0	0.0	36.0	0.0	32.0	14.0	3.0	8.0	25.0	9.0	2.0	24.0	6.0	38.0	20.0	18.0	48.0	6.0	13.0	2.0	123.0	31.0	3.0	7.0	147.0	6.0	1.0	16.0	15.0
K00302	166.0	129.0	41.0	10.0	43.0	0.0	38.0	2.0	105.0	807.0	55.0	67.0	194.0	0.0	52.0	4.0	117.0	0.0	79.0	161.0	104.0	2.0	172.0	11.0	160.0	83.0	24.0	36.0	141.0	51.0	34.0	150.0	37.0	149.0	88.0	81.0	236.0	41.0	88.0	6.0	731.0	203.0	26.0	47.0	777.0	38.0	31.0	98.0	57.0
K00303	411.0	154.0	704.0	516.0	659.0	0.0	1323.0	2.0	405.0	1118.0	768.0	925.0	992.0	0.0	937.0	5.0	323.0	35.0	532.0	594.0	501.0	2.0	918.0	13.0	542.0	139.0	880.0	503.0	840.0	379.0	36.0	177.0	374.0	227.0	505.0	763.0	1088.0	456.0	102.0	13.0	1169.0	234.0	1228.0	630.0	1577.0	706.0	32.0	114.0	466.0
K00304	72.0	50.0	10.0	4.0	10.0	0.0	16.0	0.0	32.0	324.0	28.0	28.0	60.0	0.0	16.0	2.0	40.0	0.0	16.0	52.0	50.0	0.0	72.0	0.0	64.0	28.0	6.0	16.0	50.0	18.0	4.0	48.0	12.0	76.0	40.0	36.0	96.0	12.0	26.0	4.0	246.0	62.0	6.0	14.0	294.0	12.0	2.0	32.0	30.0
K00305	70.0	50.0	10.0	4.0	10.0	0.0	14.0	0.0	29.0	317.0	27.0	28.0	57.0	0.0	14.0	2.0	37.0	0.0	15.0	51.0	49.0	0.0	69.0	0.0	64.0	27.0	6.0	16.0	50.0	18.0	4.0	40.0	11.0	74.0	38.0	35.0	95.0	11.0	24.0	4.0	238.0	60.0	5.0	13.0	280.0	11.0	2.0	30.0	30.0
K00311	130.0	104.0	36.0	8.0	38.0	0.0	30.0	2.0	89.0	645.0	41.0	53.0	164.0	0.0	44.0	3.0	97.0	0.0	71.0	135.0	79.0	2.0	136.0	11.0	128.0	69.0	21.0	28.0	116.0	42.0	32.0	126.0	31.0	111.0	68.0	63.0	188.0	35.0	75.0	4.0	608.0	172.0	23.0	40.0	630.0	32.0	30.0	82.0	42.0
K00313	8.0	1222.49	5.99	11.5	24.48	213.98000000000002	21.5	11.99	9.51	126.27000000000001	0.0	10.26	10.99	694.26	16.490000000000002	37.76	12.49	3489.0	12.0	9.0	24.0	255.24	44.75	30.0	12.01	103.75	10.49	13.25	41.24	8.99	19.990000000000002	7.0	12.49	11.76	10.5	10.99	29.26	4.99	14.26	13.5	3.5	375.0	7.48	2.0	15.5	8.01	3.5	8.5	9.0
K00315	102.0	75.0	15.0	6.0	15.0	0.0	18.0	0.0	39.0	465.0	39.0	42.0	81.0	0.0	18.0	3.0	51.0	0.0	21.0	75.0	72.0	0.0	99.0	0.0	96.0	39.0	9.0	24.0	75.0	27.0	6.0	48.0	15.0	108.0	54.0	51.0	141.0	15.0	33.0	6.0	345.0	87.0	6.0	18.0	399.0	15.0	3.0	42.0	45.0
K00317	34.0	25.0	5.0	2.0	5.0	0.0	6.0	0.0	13.0	155.0	13.0	14.0	27.0	0.0	6.0	1.0	17.0	0.0	7.0	25.0	24.0	0.0	33.0	0.0	32.0	13.0	3.0	8.0	25.0	9.0	2.0	16.0	5.0	36.0	18.0	17.0	47.0	5.0	11.0	2.0	115.0	29.0	2.0	6.0	133.0	5.0	1.0	14.0	15.0
K00318	1677.62	3031.55	3280.42	3884.29	4781.83	4756.58	8531.5	7094.37	1132.87	1488.58	2002.38	7982.45	1489.37	2082.5	9948.16	4622.95	1634.12	2846.3900000000003	310.12	1897.8900000000003	2792.5	2161.08	8243.130000000001	5264.46	290.5	6851.55	7295.18	8620.42	4404.3	2087.05	4847.78	11225.27	211.17	4532.7	3014.84	7079.8	5493.8	2004.37	3488.05	14015.08	2113.58	2273.67	8391.18	7248.05	265.88	3159.17	1084.37	10718.630000000001	1313.12
K00322	35.0	430.83	5.33	4.0	7.66	70.16	8.0	1.33	14.67	197.09	13.0	16.92	28.33	231.42	7.33	6.42	18.33	1163.0	9.0	28.0	26.0	85.08	44.25	5.0	33.67	47.25	4.33	10.75	27.58	10.33	4.33	16.0	7.33	39.92	20.0	19.33	48.42	5.33	14.92	2.0	115.0	154.0	2.66	6.0	133.0	5.67	1.0	14.0	16.0
K00324	261.0	613.83	72.33	18.0	78.66	70.16	62.0	5.33	179.67000000000002	1332.0900000000001	82.0	108.92	329.33	231.42	89.33	11.42	195.32999999999998	1163.0	144.0	273.0	160.0	89.08	283.25	27.0	257.67	172.25	43.33	58.75	234.57999999999998	85.33	66.33	252.0	64.33	225.92000000000002	138.0	128.32999999999998	377.42	70.33	153.92	8.0	1216.0	469.0	46.66	80.0	1260.0	64.67	60.0	164.0	85.0
K00325	131.0	509.83	36.33	11.0	40.66	70.16	32.0	3.33	90.67	687.09	41.0	58.92	168.32999999999998	231.42	45.33	8.42	157.32999999999998	1163.0	73.0	139.0	97.0	87.08	173.25	16.0	136.67000000000002	103.25	36.33	61.75	118.58	43.33	34.33	126.0	35.33	114.92	70.0	77.33	189.42000000000002	35.33	78.92	4.0	608.0	297.0	47.66	40.0	634.0	32.67	30.0	82.0	45.0
K00330	1839.709999999998	2982.0299999999993	3237.730000000001	2334.3899999999994	1444.3899999999996	3193.4500000000003	2819.0299999999975	5149.640000000001	1227.4999999999995	3734.5799999999995	4930.3099999999995	2089.8200000000006	2367.7299999999973	2232.26	1918.1800000000005	7705.1500000000015	1962.3499999999997	2760.719999999999	4783.379999999999	3317.919999999996	2692.5099999999993	2526.959999999999	2617.939999999998	2342.849999999997	1704.3799999999987	1943.3099999999986	2390.449999999997	2156.4100000000003	1954.240000000001	3558.0800000000004	4179.019999999999	1384.8400000000001	2984.8599999999974	2698.179999999998	3419.6299999999997	1657.5899999999995	1902.5100000000004	3516.7699999999973	3177.139999999998	1931.9799999999977	4838.920000000003	2342.3200000000006	2632.7099999999978	2547.6499999999987	2546.35	3259.679999999999	2847.9899999999975	1361.3199999999993	985.8800000000006
K00331	1806.709999999998	2978.0299999999993	3158.730000000001	2316.3899999999994	1414.3899999999996	3164.4500000000003	2523.0299999999975	5114.640000000001	1211.4999999999995	3720.5799999999995	4907.3099999999995	2058.8200000000006	2335.7299999999973	2232.26	1872.1800000000005	7605.1500000000015	1960.3499999999997	2758.719999999999	4766.379999999999	3231.919999999996	2652.5099999999993	2526.959999999999	2543.939999999998	2311.849999999997	1674.3799999999987	1896.3099999999986	2360.449999999997	2098.4100000000008	1885.240000000001	3491.0800000000004	4122.019999999999	1286.8400000000001	2963.8599999999974	2683.179999999998	3409.6299999999997	1582.5899999999995	1845.5100000000004	3479.7699999999973	3144.139999999998	1860.9799999999977	4717.920000000003	2340.3200000000006	2614.7099999999978	2515.6499999999987	2512.35	3187.679999999999	2823.9899999999975	1310.3199999999993	967.8800000000006
K00332	932.4100000000011	2381.2999999999993	1586.7200000000012	1081.1699999999994	1030.2800000000007	2105.3600000000006	647.5900000000014	8.0	706.6100000000007	3229.3199999999997	1518.939999999999	224.0300000000005	1533.2699999999993	1999.3400000000001	1211.9199999999998	27.159999999999997	966.9500000000006	1040.93	2732.2999999999993	814.8800000000014	1339.3199999999997	2409.629999999999	1438.6299999999992	429.10999999999973	1258.9099999999994	1606.5899999999983	1021.0800000000011	1299.6700000000003	1295.6400000000008	2127.66	1910.6800000000003	284.2299999999998	847.5400000000016	1408.8899999999983	1906.67	749.9400000000007	670.6000000000003	1939.2699999999986	1183.4699999999996	143.8900000000003	1041.12	1663.020000000001	1091.0899999999986	1431.259999999999	1408.9399999999996	2434.67	1199.9599999999991	834.7700000000008	637.5999999999999
K00333	932.4100000000011	2381.2999999999993	1586.7200000000012	1081.1699999999994	1030.2800000000007	2105.3600000000006	647.5900000000014	8.0	706.6100000000007	3229.3199999999997	1518.939999999999	224.0300000000005	1533.2699999999993	1999.3400000000001	1211.9199999999998	27.159999999999997	966.9500000000006	1040.93	2732.2999999999993	814.8800000000014	1339.3199999999997	2409.629999999999	1438.6299999999992	429.10999999999973	1258.9099999999994	1606.5899999999983	1021.0800000000011	1299.6700000000003	1295.6400000000008	2127.66	1910.6800000000003	284.2299999999998	847.5400000000016	1408.8899999999983	1906.67	749.9400000000007	670.6000000000003	1939.2699999999986	1183.4699999999996	143.8900000000003	1041.12	1663.020000000001	1091.0899999999986	1431.259999999999	1408.9399999999996	2434.67	1199.9599999999991	834.7700000000008	637.5999999999999
K00334	5868.329999999999	6100.079999999999	6796.150000000002	6378.680000000001	8921.719999999998	7994.030000000001	12615.029999999995	8343.509999999998	5415.870000000001	5812.66	5114.689999999999	10065.269999999993	6682.600000000001	4327.26	13164.339999999998	7391.600000000002	5165.970000000001	5817.609999999999	4710.999999999999	4874.310000000001	10159.509999999998	4717.039999999999	11757.069999999998	7728.810000000002	5452.379999999999	9545.359999999999	11400.629999999996	12051.330000000004	9010.539999999999	6330.629999999998	8517.300000000003	13964.60999999999	7435.029999999998	7449.879999999997	7218.470000000002	10212.889999999998	10708.809999999996	5283.640000000001	7182.190000000003	17572.060000000005	6862.500000000004	5202.490000000001	10949.889999999996	10192.199999999999	5853.73	6861.850000000004	3312.359999999997	13093.449999999999	6090.499999999999
K00335	5382.1799999999985	6077.079999999999	6511.870000000001	6190.26	8508.02	7976.1	12001.339999999997	8229.75	4752.999999999999	5726.09	4808.619999999999	9735.499999999998	6152.969999999998	4288.26	12712.06	6940.53	4643.349999999998	5699.82	4631.569999999999	4597.869999999998	9526.37	4676.039999999999	11366.509999999998	7548.319999999999	4961.179999999998	9475.789999999999	11113.289999999997	11657.54	8595.12	5564.04	8165.49	13418.149999999998	6860.389999999998	6948.809999999998	6895.26	9810.119999999999	10064.47	5120.719999999998	6751.339999999999	16943.97	6290.599999999999	4653.990000000001	10793.179999999997	10064.559999999998	4946.219999999999	6689.51	3141.2299999999996	12848.599999999999	5349.919999999998
K00336	3813.559999999998	3092.5299999999993	3628.450000000001	2492.4700000000003	3945.1899999999996	3436.0200000000004	4195.339999999998	1639.88	3617.6299999999987	4452.509999999999	3208.239999999999	2005.049999999998	4785.0999999999985	2247.76	3856.899999999999	2456.08	3166.7299999999977	2966.4299999999994	5183.949999999999	2928.479999999998	6837.87	2567.959999999999	3607.8799999999997	2463.3599999999997	4731.1799999999985	2806.7399999999984	4247.109999999999	3171.120000000001	3913.3200000000006	4161.49	3517.21	2019.3799999999987	6702.2199999999975	2608.109999999998	4034.92	2873.819999999999	4874.17	3637.8499999999985	3264.29	3177.8899999999976	4251.5199999999995	2707.8200000000006	2543.9999999999977	2802.509999999999	4649.84	3954.84	2116.859999999999	2510.4699999999984	4338.299999999999
K00337	2117.709999999998	2982.0299999999993	3898.730000000001	2847.3899999999994	2102.3899999999994	3193.4500000000003	4125.529999999997	5167.640000000001	1588.9999999999986	3887.5799999999995	5631.3099999999995	2934.82	3278.2299999999973	2232.26	2820.6800000000003	7730.1500000000015	2233.849999999999	2798.719999999999	5231.379999999999	3728.919999999996	3155.0099999999993	2526.959999999999	3355.9399999999982	2372.849999999997	2096.8799999999983	1985.3099999999986	3268.449999999997	2623.91	2783.2400000000002	3895.08	4184.019999999999	1387.8400000000001	3526.3599999999974	2738.179999999998	3828.6299999999997	2339.0899999999992	2902.01	3928.7699999999973	3183.139999999998	1936.9799999999977	5302.920000000003	2342.3200000000006	3850.7099999999978	3133.6499999999987	3279.35	3932.679999999999	2851.9899999999975	1362.3199999999993	1459.3800000000006
K00338	1839.709999999998	2982.0299999999993	3237.730000000001	2334.3899999999994	1444.3899999999996	3193.4500000000003	2819.0299999999975	5149.640000000001	1227.4999999999995	3734.5799999999995	4930.3099999999995	2089.8200000000006	2367.7299999999973	2232.26	1918.1800000000005	7705.1500000000015	1962.3499999999997	2760.719999999999	4783.379999999999	3317.919999999996	2692.5099999999993	2526.959999999999	2617.939999999998	2342.849999999997	1704.3799999999987	1943.3099999999986	2390.449999999997	2156.4100000000003	1954.240000000001	3558.0800000000004	4179.019999999999	1384.8400000000001	2984.8599999999974	2698.179999999998	3419.6299999999997	1657.5899999999995	1902.5100000000004	3516.7699999999973	3177.139999999998	1931.9799999999977	4838.920000000003	2342.3200000000006	2632.7099999999978	2547.6499999999987	2546.35	3259.679999999999	2847.9899999999975	1361.3199999999993	985.8800000000006
K00339	1839.709999999998	2982.0299999999993	3237.730000000001	2334.3899999999994	1444.3899999999996	3193.4500000000003	2819.0299999999975	5149.640000000001	1227.4999999999995	3734.5799999999995	4930.3099999999995	2089.8200000000006	2367.7299999999973	2232.26	1918.1800000000005	7705.1500000000015	1962.3499999999997	2760.719999999999	4783.379999999999	3317.919999999996	2692.5099999999993	2526.959999999999	2617.939999999998	2342.849999999997	1704.3799999999987	1943.3099999999986	2390.449999999997	2156.4100000000003	1954.240000000001	3558.0800000000004	4179.019999999999	1384.8400000000001	2984.8599999999974	2698.179999999998	3419.6299999999997	1657.5899999999995	1902.5100000000004	3516.7699999999973	3177.139999999998	1931.9799999999977	4838.920000000003	2342.3200000000006	2632.7099999999978	2547.6499999999987	2546.35	3259.679999999999	2847.9899999999975	1361.3199999999993	985.8800000000006
K00340	1839.709999999998	2982.0299999999993	3237.730000000001	2334.3899999999994	1444.3899999999996	3193.4500000000003	2819.0299999999975	5149.640000000001	1227.4999999999995	3734.5799999999995	4930.3099999999995	2089.8200000000006	2367.7299999999973	2232.26	1918.1800000000005	7705.1500000000015	1962.3499999999997	2760.719999999999	4783.379999999999	3317.919999999996	2692.5099999999993	2526.959999999999	2617.939999999998	2342.849999999997	1704.3799999999987	1943.3099999999986	2390.449999999997	2156.4100000000003	1954.240000000001	3558.0800000000004	4179.019999999999	1384.8400000000001	2984.8599999999974	2698.179999999998	3419.6299999999997	1657.5899999999995	1902.5100000000004	3516.7699999999973	3177.139999999998	1931.9799999999977	4838.920000000003	2342.3200000000006	2632.7099999999978	2547.6499999999987	2546.35	3259.679999999999	2847.9899999999975	1361.3199999999993	985.8800000000006
K00341	1854.709999999998	2986.0299999999993	3249.730000000001	2359.3899999999994	1449.3899999999994	3223.4500000000003	2840.0299999999975	5180.640000000001	1237.4999999999993	3752.5799999999995	4933.3099999999995	2098.8200000000006	2366.7299999999973	2232.26	1937.1800000000005	7746.1500000000015	1911.3499999999997	2798.719999999999	4783.379999999999	3340.919999999996	2691.5099999999993	2527.959999999999	2608.939999999998	2383.849999999997	1701.3799999999987	1990.3099999999986	2414.449999999997	2150.4100000000003	1954.240000000001	3573.0800000000004	4185.019999999999	1385.8400000000001	3014.8599999999974	2731.179999999998	3426.6299999999997	1681.5899999999995	1952.5100000000004	3526.7699999999973	3193.139999999998	1963.9799999999977	4866.920000000003	2348.3200000000006	2618.7099999999978	2582.6499999999987	2569.35	3259.679999999999	2878.9899999999975	1378.3199999999997	992.8800000000006
K00342	1839.709999999998	2982.0299999999993	3237.730000000001	2333.3899999999994	1444.3899999999996	3193.4500000000003	2819.0299999999975	5149.640000000001	1227.4999999999995	3734.5799999999995	4930.3099999999995	2086.8200000000006	2364.7299999999973	2232.26	1918.1800000000005	7705.1500000000015	1903.3499999999997	2760.719999999999	4783.379999999999	3316.919999999996	2676.5099999999993	2526.959999999999	2591.939999999998	2342.849999999997	1697.3799999999987	1943.3099999999986	2376.449999999997	2125.4100000000003	1954.240000000001	3558.0800000000004	4179.019999999999	1384.8400000000001	2982.8599999999974	2698.179999999998	3419.6299999999997	1645.5899999999995	1902.5100000000004	3516.7699999999973	3177.139999999998	1931.9799999999977	4838.920000000003	2342.3200000000006	2608.7099999999978	2547.6499999999987	2542.35	3259.679999999999	2847.9899999999975	1361.3199999999993	983.8800000000006
K00343	1839.709999999998	2982.0299999999993	3237.730000000001	2333.3899999999994	1444.3899999999996	3193.4500000000003	2819.0299999999975	5149.640000000001	1227.4999999999995	3734.5799999999995	4930.3099999999995	2086.8200000000006	2364.7299999999973	2232.26	1918.1800000000005	7705.1500000000015	1903.3499999999997	2760.719999999999	4783.379999999999	3316.919999999996	2676.5099999999993	2526.959999999999	2591.939999999998	2342.849999999997	1697.3799999999987	1943.3099999999986	2376.449999999997	2125.4100000000003	1954.240000000001	3558.0800000000004	4179.019999999999	1384.8400000000001	2982.8599999999974	2698.179999999998	3419.6299999999997	1645.5899999999995	1902.5100000000004	3516.7699999999973	3177.139999999998	1931.9799999999977	4838.920000000003	2342.3200000000006	2608.7099999999978	2547.6499999999987	2542.35	3259.679999999999	2847.9899999999975	1361.3199999999993	983.8800000000006
K00344	471.0	584.83	721.33	541.0	697.66	70.16	1354.0	14.33	509.67	1315.0900000000001	808.0	962.9200000000001	1083.33	231.42	967.33	20.42	349.33	1198.0	572.0	663.0	585.0	87.08	1004.25	40.0	613.6700000000001	186.25	902.33	559.75	867.5799999999999	405.33	55.33	209.0	485.33	266.92	529.0	809.3299999999999	1174.42	463.33	199.92000000000002	56.0	1302.0	388.0	1238.66	673.0	1752.0	719.67	64.0	150.0	482.0
K00346	2617.92	3251.4500000000003	4936.1	5137.510000000001	5198.2800000000025	5774.51	10706.939999999997	12234.679999999997	1665.0900000000004	2106.75	5426.75	9859.319999999996	2349.4999999999986	2084.0	10659.09	12296.519999999999	2645.1899999999982	3403.1800000000003	2366.2	4422.93	4167.689999999999	2193.33	9444.189999999999	7173.200000000003	766.3	7167.02	8666.219999999998	9482.410000000003	5085.3200000000015	3525.140000000001	7115.790000000002	12341.879999999994	2351.1599999999994	5854.070000000001	4543.800000000001	8002.1200000000035	6771.290000000004	3586.5399999999986	5488.800000000004	15805.170000000004	6026.380000000004	2856.9700000000003	9934.14	8370.44	1536.29	3988.509999999999	2733.399999999998	11259.179999999998	1675.4
K00347	2642.92	3251.4500000000003	4948.1	5158.510000000001	5229.2800000000025	5774.51	10729.939999999997	12245.679999999997	1755.0900000000004	2106.75	5453.75	9880.319999999998	2412.4999999999986	2084.0	10682.09	12305.519999999999	2653.1899999999982	3403.1800000000003	2397.2	4463.930000000002	4225.690000000001	2193.33	9486.189999999999	7195.200000000003	804.3	7167.02	8684.219999999998	9528.410000000003	5085.3200000000015	3541.140000000001	7130.790000000002	12357.879999999994	2455.16	5854.070000000001	4547.800000000001	8029.1200000000035	6809.290000000004	3588.5399999999986	5571.800000000004	15846.170000000004	6044.380000000004	2856.9700000000003	9942.14	8407.44	1578.2899999999997	3996.509999999999	2764.399999999998	11281.179999999998	1675.4
K00348	2642.92	3251.4500000000003	4948.1	5158.510000000001	5229.2800000000025	5774.51	10729.939999999997	12245.679999999997	1755.0900000000004	2106.75	5453.75	9880.319999999998	2412.4999999999986	2084.0	10682.09	12305.519999999999	2653.1899999999982	3403.1800000000003	2397.2	4463.930000000002	4225.690000000001	2193.33	9486.189999999999	7195.200000000003	804.3	7167.02	8684.219999999998	9528.410000000003	5085.3200000000015	3541.140000000001	7130.790000000002	12357.879999999994	2455.16	5854.070000000001	4547.800000000001	8029.1200000000035	6809.290000000004	3588.5399999999986	5571.800000000004	15846.170000000004	6044.380000000004	2856.9700000000003	9942.14	8407.44	1578.2899999999997	3996.509999999999	2764.399999999998	11281.179999999998	1675.4
K00349	2642.92	3251.4500000000003	4948.1	5158.510000000001	5229.2800000000025	5774.51	10729.939999999997	12245.679999999997	1755.0900000000004	2106.75	5453.75	9880.319999999998	2412.4999999999986	2084.0	10682.09	12305.519999999999	2653.1899999999982	3403.1800000000003	2397.2	4463.930000000002	4225.690000000001	2193.33	9486.189999999999	7195.200000000003	804.3	7167.02	8684.219999999998	9528.410000000003	5085.3200000000015	3541.140000000001	7130.790000000002	12357.879999999994	2455.16	5854.070000000001	4547.800000000001	8029.1200000000035	6809.290000000004	3588.5399999999986	5571.800000000004	15846.170000000004	6044.380000000004	2856.9700000000003	9942.14	8407.44	1578.2899999999997	3996.509999999999	2764.399999999998	11281.179999999998	1675.4
K00350	2642.92	3251.4500000000003	4948.1	5158.510000000001	5229.2800000000025	5774.51	10729.939999999997	12245.679999999997	1755.0900000000004	2106.75	5453.75	9880.319999999998	2412.4999999999986	2084.0	10682.09	12305.519999999999	2653.1899999999982	3403.1800000000003	2397.2	4463.930000000002	4225.690000000001	2193.33	9486.189999999999	7195.200000000003	804.3	7167.02	8684.219999999998	9528.410000000003	5085.3200000000015	3541.140000000001	7130.790000000002	12357.879999999994	2455.16	5854.070000000001	4547.800000000001	8029.1200000000035	6809.290000000004	3588.5399999999986	5571.800000000004	15846.170000000004	6044.380000000004	2856.9700000000003	9942.14	8407.44	1578.2899999999997	3996.509999999999	2764.399999999998	11281.179999999998	1675.4
K00351	2642.92	3251.4500000000003	4948.1	5158.510000000001	5229.2800000000025	5774.51	10729.939999999997	12245.679999999997	1755.0900000000004	2106.75	5453.75	9880.319999999998	2412.4999999999986	2084.0	10682.09	12305.519999999999	2653.1899999999982	3403.1800000000003	2397.2	4463.930000000002	4225.690000000001	2193.33	9486.189999999999	7195.200000000003	804.3	7167.02	8684.219999999998	9528.410000000003	5085.3200000000015	3541.140000000001	7130.790000000002	12357.879999999994	2455.16	5854.070000000001	4547.800000000001	8029.1200000000035	6809.290000000004	3588.5399999999986	5571.800000000004	15846.170000000004	6044.380000000004	2856.9700000000003	9942.14	8407.44	1578.2899999999997	3996.509999999999	2764.399999999998	11281.179999999998	1675.4
K00354	5.0	22.0	26.0	49.0	37.0	29.0	81.0	24.0	29.0	54.0	22.0	29.0	49.0	9.0	37.0	41.0	7.0	48.0	22.0	51.0	22.0	8.0	145.0	26.0	0.0	21.0	14.0	101.0	229.0	13.0	42.0	32.0	60.0	46.0	18.0	126.0	46.0	25.0	7.0	10.0	227.0	70.0	23.0	63.0	99.0	50.0	8.0	107.0	30.0
K00356	130.0	104.0	36.0	8.0	38.0	0.0	30.0	2.0	89.0	645.0	41.0	53.0	164.0	0.0	44.0	3.0	97.0	0.0	71.0	135.0	79.0	2.0	136.0	11.0	128.0	69.0	21.0	28.0	116.0	42.0	32.0	126.0	31.0	111.0	68.0	63.0	188.0	35.0	75.0	4.0	608.0	172.0	23.0	40.0	630.0	32.0	30.0	82.0	42.0
K00362	1.0	405.83	0.33	2.0	2.66	70.16	2.0	1.33	1.67	42.09	0.0	2.92	1.33	231.42	1.33	5.42	1.33	1163.0	2.0	3.0	2.0	85.08	11.25	5.0	1.67	34.25	1.33	2.75	2.58	1.33	2.33	0.0	2.33	3.92	2.0	2.33	1.42	0.33	3.92	0.0	0.0	125.0	0.66	0.0	0.0	0.67	0.0	0.0	1.0
K00363	1.0	405.83	0.33	2.0	2.66	70.16	2.0	1.33	1.67	42.09	0.0	2.92	1.33	231.42	1.33	5.42	1.33	1163.0	2.0	3.0	2.0	85.08	11.25	5.0	1.67	34.25	1.33	2.75	2.58	1.33	2.33	0.0	2.33	3.92	2.0	2.33	1.42	0.33	3.92	0.0	0.0	125.0	0.66	0.0	0.0	0.67	0.0	0.0	1.0
K00364	111.5	1805.0	129.17000000000002	101.5	40.81999999999999	1268.99	301.49	491.15999999999997	75.18	1000.6	115.33	105.42	128.82999999999998	842.25	177.66	350.76	91.99	4119.17	135.67000000000002	114.17	98.83	1203.41	354.90999999999997	399.5	72.01	1910.92	284.15999999999997	182.42000000000002	2231.41	118.16	477.83	195.32999999999998	259.0	1457.76	130.17000000000002	285.0	258.25	159.49	230.09	276.67	723.0	833.3399999999999	141.17000000000002	106.17	457.67	204.84	124.0	527.1700000000001	71.83
K00366	414.5	45.0	445.0	254.5	263.5	189.0	929.0	754.5	350.0	221.0	580.0	344.5	582.5	10.0	1150.0	639.5	373.5	125.5	931.5	276.5	307.5	31.0	658.0	454.5	301.5	198.5	585.0	260.5	471.5	740.5	237.5	132.0	781.0	218.5	203.5	323.5	785.0	579.5	188.0	369.5	373.0	364.0	224.0	105.5	380.0	510.0	153.0	595.5	271.0
K00368	34.0	25.0	5.0	2.0	5.0	0.0	6.0	0.0	13.0	155.0	13.0	14.0	27.0	0.0	6.0	1.0	17.0	0.0	7.0	25.0	24.0	0.0	33.0	0.0	32.0	13.0	3.0	8.0	25.0	9.0	2.0	16.0	5.0	36.0	18.0	17.0	47.0	5.0	11.0	2.0	115.0	29.0	2.0	6.0	133.0	5.0	1.0	14.0	15.0
K00370	266.0	2201.66	777.66	557.0	630.32	1299.32	1498.0	475.66	313.34	1186.18	806.0	930.84	799.66	1020.8399999999999	1011.66	304.84000000000003	199.66	5197.0	576.0	481.0	407.0	1267.1599999999999	855.5	362.0	388.34	1934.5	1107.6599999999999	563.5	788.16	432.66	450.65999999999997	177.0	391.66	1436.84	516.0	798.66	906.84	550.66	229.84	268.0	345.0	947.0	1328.32	623.0	697.0	825.34	112.0	425.0	412.0
K00371	266.0	2201.66	777.66	557.0	630.32	1299.32	1498.0	475.66	313.34	1186.18	806.0	930.84	799.66	1020.8399999999999	1011.66	304.84000000000003	199.66	5197.0	576.0	481.0	407.0	1267.1599999999999	855.5	362.0	388.34	1934.5	1107.6599999999999	563.5	788.16	432.66	450.65999999999997	177.0	391.66	1436.84	516.0	798.66	906.84	550.66	229.84	268.0	345.0	947.0	1328.32	623.0	697.0	825.34	112.0	425.0	412.0
K00372	111.0	0.0	6.0	33.0	73.0	0.0	31.0	36.0	115.0	6.0	0.0	24.0	263.0	0.0	25.0	50.0	144.0	6.0	0.0	35.0	154.0	0.0	44.0	56.0	54.0	0.0	78.0	6.0	290.0	28.0	10.0	6.0	378.0	5.0	43.0	21.0	366.0	2.0	10.0	6.0	279.0	0.0	63.0	6.0	132.0	18.0	8.0	6.0	145.0
K00373	319.0	3584.66	895.66	606.0	644.32	2451.32	1712.0	948.66	336.34	2129.1800000000003	911.0	1011.84	825.66	1576.8400000000001	1141.6599999999999	596.84	207.66	8026.0	702.0	548.0	437.0	2357.16	975.5	711.0	423.34	3752.5	1358.6599999999999	661.5	897.16	543.6600000000001	893.66	343.0	446.66	2818.84	628.0	926.66	1003.84	690.66	448.84000000000003	530.0	367.0	1641.0	1455.32	669.0	727.0	986.34	224.0	848.0	428.0
K00374	475.0	2201.66	1435.66	1062.0	1242.32	1299.32	2780.0	475.66	598.34	1336.18	1507.0	1775.84	1569.66	1020.8399999999999	1893.66	304.84000000000003	385.66	5232.0	1024.0	892.0	780.0	1267.1599999999999	1566.5	364.0	738.34	1976.5	1962.66	1023.5	1463.16	751.66	450.65999999999997	180.0	725.66	1476.84	914.0	1464.66	1714.84	961.66	230.84	273.0	660.0	947.0	2529.32	1201.0	1353.0	1487.34	112.0	425.0	807.0
K00375	4275.5	1681.33	2173.5	2416.5	5471.5	1718.33	4557.0	2382.5	5526.5	2026.0	1950.0	3424.5	4747.5	588.67	4242.0	2537.0	3529.5	3243.5	1820.0	3994.5	4247.5	1175.0	3086.5	3319.0	4590.0	2330.5	4194.5	2386.5	3848.0	2386.0	3024.33	3425.5	4736.0	2466.5	2495.0	3504.0	6044.5	1578.0	3807.5	5776.0	4242.0	1944.67	2881.83	1321.5	5275.0	1685.5	1597.0	2790.0	9309.5
K00376	34.0	25.0	5.0	2.0	5.0	0.0	6.0	0.0	13.0	155.0	13.0	14.0	27.0	0.0	6.0	1.0	17.0	0.0	7.0	25.0	24.0	0.0	33.0	0.0	32.0	13.0	3.0	8.0	25.0	9.0	2.0	16.0	5.0	36.0	18.0	17.0	47.0	5.0	11.0	2.0	115.0	29.0	2.0	6.0	133.0	5.0	1.0	14.0	15.0
K00380	802.9100000000011	2683.129999999999	1551.050000000001	1061.6699999999994	992.9400000000007	2175.5200000000004	619.5900000000014	6.33	619.2800000000005	2626.41	1477.939999999999	157.4500000000004	1367.5999999999995	2230.76	1169.2500000000002	13.08	811.2800000000007	2203.9299999999985	2663.2999999999993	663.8800000000014	1246.3199999999997	2492.709999999999	1287.8799999999992	414.60999999999973	1125.579999999999	1571.8399999999983	969.9100000000011	1243.4200000000003	1182.220000000001	2086.99	1876.0100000000002	142.2300000000002	816.8700000000016	1301.8099999999984	1840.67	677.2700000000007	484.0199999999997	1904.5999999999985	1102.8899999999983	122.88999999999994	420.6199999999998	1616.020000000001	1042.25	1391.259999999999	773.9400000000007	2403.34	1163.9599999999994	748.2700000000008	590.5999999999998
K00381	838.9100000000011	2708.129999999999	1556.050000000001	1063.6699999999992	997.9400000000007	2175.5200000000004	627.5900000000013	6.33	635.2800000000007	2788.41	1491.939999999999	171.4500000000005	1397.5999999999992	2230.76	1177.25	14.08	831.2800000000007	2203.9299999999985	2671.2999999999993	689.8800000000014	1271.3199999999997	2492.709999999999	1323.8799999999994	414.60999999999973	1157.579999999999	1585.8399999999983	972.9100000000011	1251.4200000000003	1207.2200000000012	2095.99	1878.0100000000002	166.23000000000022	822.8700000000016	1339.8099999999984	1860.67	695.2700000000008	532.0199999999998	1910.5999999999985	1115.8899999999985	124.88999999999994	543.6200000000005	1647.020000000001	1045.25	1398.259999999999	920.9400000000007	2409.34	1164.9599999999994	764.2700000000008	605.5999999999998
K00382	9992.599999999999	10842.7	15322.810000000003	14166.769999999997	17081.96000000001	14855.44	30577.27000000004	23273.26	8067.600000000001	10212.85	16551.700000000004	24521.82000000002	12942.469999999998	6970.09	28387.98000000001	24369.89	8788.199999999999	12236.17	9732.44	11734.47	16264.389999999998	8032.699999999999	25007.860000000026	15313.019999999997	8207.82	18758.98	24757.840000000022	23835.620000000017	17708.770000000004	11560.510000000004	17022.780000000017	26900.360000000026	10821.219999999996	14950.719999999998	14574.23	21693.910000000007	21333.089999999993	11847.919999999996	14115.809999999998	33890.310000000056	17540.479999999996	8858.800000000001	27509.830000000038	21595.170000000024	10608.179999999998	14668.689999999995	7149.130000000004	24960.950000000015	10274.649999999998
K00383	78.0	439.16999999999996	14.01	11.0	41.98	79.82	48.97999999999999	8.99	40.690000000000005	213.11	20.66	21.92	80.33	237.07999999999998	29.990000000000002	36.10000000000001	48.64999999999999	1194.34	19.34	37.34	70.66	110.74	97.57	30.0	82.35000000000001	58.59	15.99	22.09	127.24	19.990000000000002	19.33	30.66	67.67	57.60000000000001	30.34	33.67	89.08	14.65	23.259999999999998	15.34	169.0	174.68	16.68	17.34	196.34	15.01	9.0	28.34	35.66
K00384	13278.829999999998	9264.919999999998	14068.330000000002	12909.679999999998	18741.04000000001	11522.69	27165.010000000028	16803.67	13356.390000000003	10987.680000000002	14312.35	20211.269999999997	17585.6	5593.42	24105.0	18029.780000000006	11344.289999999995	12552.949999999999	10789.339999999998	13867.149999999998	19882.670000000006	7083.699999999999	20692.890000000007	13543.309999999996	13116.059999999996	15019.699999999999	22098.29	18143.67000000002	21805.700000000008	12345.790000000003	14292.300000000001	18633.269999999986	15883.869999999995	12926.059999999998	13664.81	18805.230000000003	23132.469999999998	10631.46	13458.529999999995	24976.900000000023	18200.0	8479.670000000002	21623.410000000007	15652.039999999997	17046.57	13348.689999999995	6744.360000000003	17600.290000000008	18793.66
K00385	260.0	22.0	52.0	123.0	158.0	29.0	173.0	70.0	298.0	62.0	32.0	93.0	515.0	4.0	103.0	129.0	283.0	57.0	24.0	89.0	298.0	8.0	151.0	128.0	123.0	18.0	226.0	97.0	645.0	85.0	90.0	25.0	715.0	56.0	107.0	157.0	707.0	26.0	35.0	15.0	573.0	68.0	186.0	42.0	327.0	70.0	28.0	104.0	303.0
K00389	1.0	405.83	0.33	2.0	2.66	70.16	2.0	1.33	1.67	42.09	0.0	2.92	1.33	231.42	1.33	5.42	1.33	1163.0	2.0	3.0	2.0	85.08	11.25	5.0	1.67	34.25	1.33	2.75	2.58	1.33	2.33	0.0	2.33	3.92	2.0	2.33	1.42	0.33	3.92	0.0	0.0	125.0	0.66	0.0	0.0	0.67	0.0	0.0	1.0
K00390	1333.5300000000007	2753.5099999999993	3639.290000000001	2205.29	2345.4399999999982	2501.2700000000004	4534.089999999998	1233.6999999999998	1295.6499999999996	3435.16	3966.319999999999	2048.0699999999997	3019.969999999999	2242.76	4920.739999999999	570.71	1231.9000000000003	2421.3099999999995	5301.419999999999	1748.2600000000007	2197.3199999999997	2541.459999999999	3661.4999999999995	1083.7299999999989	1917.079999999999	2029.7199999999984	2834.409999999999	2378.16	2625.3500000000013	4063.87	2325.13	272.9900000000003	1593.8700000000017	1773.679999999998	2795.67	2203.9	2245.15	3809.9699999999984	1582.7699999999998	467.6299999999995	1248.8600000000001	2248.520000000001	3623.2599999999984	2731.6399999999994	2328.8199999999997	4639.84	1487.829999999999	1613.8899999999985	1443.2200000000003
K00394	446.0	0.0	1316.0	1017.0	1246.0	0.0	2572.0	9.0	604.0	300.0	1402.0	1691.0	1553.0	0.0	1770.0	17.0	399.0	70.0	901.0	831.0	790.0	0.0	1425.0	20.0	717.0	84.0	1717.0	930.0	1386.0	638.0	0.0	6.0	710.0	80.0	800.0	1332.0	1635.0	822.0	2.0	10.0	646.0	0.0	2402.0	1162.0	1312.0	1324.0	2.0	0.0	825.0
K00395	1073.0	0.0	3290.0	2529.0	3079.0	0.0	6403.0	9.0	1456.0	747.0	3499.0	4223.0	3857.0	0.0	4401.0	17.0	957.0	175.0	2236.0	2052.0	1906.0	0.0	3555.0	26.0	1767.0	210.0	4276.0	2307.0	3408.0	1595.0	0.0	15.0	1703.0	200.0	1991.0	3324.0	4047.0	2049.0	5.0	25.0	1591.0	0.0	5999.0	2890.0	3271.0	3310.0	2.0	0.0	2007.0
K00404	36.0	25.0	5.0	2.0	5.0	0.0	8.0	0.0	16.0	162.0	14.0	14.0	30.0	0.0	8.0	1.0	20.0	0.0	8.0	26.0	25.0	0.0	36.0	0.0	32.0	14.0	3.0	8.0	25.0	9.0	2.0	24.0	6.0	38.0	20.0	18.0	48.0	6.0	13.0	2.0	123.0	31.0	3.0	7.0	147.0	6.0	1.0	16.0	15.0
K00405	36.0	25.0	5.0	2.0	5.0	0.0	8.0	0.0	16.0	162.0	14.0	14.0	30.0	0.0	8.0	1.0	20.0	0.0	8.0	26.0	25.0	0.0	36.0	0.0	32.0	14.0	3.0	8.0	25.0	9.0	2.0	24.0	6.0	38.0	20.0	18.0	48.0	6.0	13.0	2.0	123.0	31.0	3.0	7.0	147.0	6.0	1.0	16.0	15.0
K00406	36.0	25.0	5.0	2.0	5.0	0.0	8.0	0.0	16.0	162.0	14.0	14.0	30.0	0.0	8.0	1.0	20.0	0.0	8.0	26.0	25.0	0.0	36.0	0.0	32.0	14.0	3.0	8.0	25.0	9.0	2.0	24.0	6.0	38.0	20.0	18.0	48.0	6.0	13.0	2.0	123.0	31.0	3.0	7.0	147.0	6.0	1.0	16.0	15.0
K00407	36.0	25.0	5.0	2.0	5.0	0.0	8.0	0.0	16.0	162.0	14.0	14.0	30.0	0.0	8.0	1.0	20.0	0.0	8.0	26.0	25.0	0.0	36.0	0.0	32.0	14.0	3.0	8.0	25.0	9.0	2.0	24.0	6.0	38.0	20.0	18.0	48.0	6.0	13.0	2.0	123.0	31.0	3.0	7.0	147.0	6.0	1.0	16.0	15.0
K00411	130.0	104.0	36.0	8.0	38.0	0.0	30.0	2.0	89.0	645.0	41.0	53.0	164.0	0.0	44.0	3.0	97.0	0.0	71.0	135.0	79.0	2.0	136.0	11.0	128.0	69.0	21.0	28.0	116.0	42.0	32.0	126.0	31.0	111.0	68.0	63.0	188.0	35.0	75.0	4.0	608.0	172.0	23.0	40.0	630.0	32.0	30.0	82.0	42.0
K00412	130.0	104.0	36.0	8.0	38.0	0.0	30.0	2.0	89.0	645.0	41.0	53.0	164.0	0.0	44.0	3.0	97.0	0.0	71.0	135.0	79.0	2.0	136.0	11.0	128.0	69.0	21.0	28.0	116.0	42.0	32.0	126.0	31.0	111.0	68.0	63.0	188.0	35.0	75.0	4.0	608.0	172.0	23.0	40.0	630.0	32.0	30.0	82.0	42.0
K00413	130.0	104.0	36.0	8.0	38.0	0.0	30.0	2.0	89.0	645.0	41.0	53.0	164.0	0.0	44.0	3.0	97.0	0.0	71.0	135.0	79.0	2.0	136.0	11.0	128.0	69.0	21.0	28.0	116.0	42.0	32.0	126.0	31.0	111.0	68.0	63.0	188.0	35.0	75.0	4.0	608.0	172.0	23.0	40.0	630.0	32.0	30.0	82.0	42.0
K00425	3818.3299999999986	7819.079999999999	7313.320000000002	6826.680000000001	6897.540000000002	9192.52	12917.519999999995	12746.169999999996	2694.049999999998	6374.76	7749.0199999999995	11020.189999999993	4735.4299999999985	5115.51	12917.499999999998	12697.359999999999	3723.959999999997	9675.779999999999	5684.169999999999	5738.9800000000005	5930.840000000001	5888.949999999999	11812.979999999998	8017.810000000001	2419.8899999999985	10715.779999999999	10793.289999999995	11345.250000000004	7599.950000000002	6088.789999999998	9520.130000000003	12818.43999999999	3700.0299999999975	8678.639999999998	6962.640000000001	9615.39	8383.560000000001	6095.630000000001	6903.780000000003	16246.230000000003	7592.000000000003	5444.830000000001	12320.559999999998	10469.869999999999	3606.4	7293.690000000002	4059.359999999997	12610.619999999999	2761.829999999999
K00426	3818.3299999999986	7819.079999999999	7313.320000000002	6826.680000000001	6897.540000000002	9192.52	12917.519999999995	12746.169999999996	2694.049999999998	6374.76	7749.0199999999995	11020.189999999993	4735.4299999999985	5115.51	12917.499999999998	12697.359999999999	3723.959999999997	9675.779999999999	5684.169999999999	5738.9800000000005	5930.840000000001	5888.949999999999	11812.979999999998	8017.810000000001	2419.8899999999985	10715.779999999999	10793.289999999995	11345.250000000004	7599.950000000002	6088.789999999998	9520.130000000003	12818.43999999999	3700.0299999999975	8678.639999999998	6962.640000000001	9615.39	8383.560000000001	6095.630000000001	6903.780000000003	16246.230000000003	7592.000000000003	5444.830000000001	12320.559999999998	10469.869999999999	3606.4	7293.690000000002	4059.359999999997	12610.619999999999	2761.829999999999
K00427	1.0	405.83	0.33	2.0	2.66	70.16	2.0	1.33	1.67	42.09	0.0	2.92	1.33	231.42	1.33	5.42	1.33	1163.0	2.0	3.0	2.0	85.08	11.25	5.0	1.67	34.25	1.33	2.75	2.58	1.33	2.33	0.0	2.33	3.92	2.0	2.33	1.42	0.33	3.92	0.0	0.0	125.0	0.66	0.0	0.0	0.67	0.0	0.0	1.0
K00428	3185.529999999998	8889.68	5902.970000000001	5766.96	6614.2699999999995	10343.6	11037.089999999998	8297.2	2221.1499999999987	7306.99	4453.319999999999	9406.899999999998	3766.9699999999993	7199.26	12492.91	6532.03	2746.399999999998	11899.819999999998	3865.919999999999	3358.2699999999986	4692.82	7485.789999999999	10706.509999999998	6664.569999999999	2006.079999999999	13450.389999999998	10486.589999999998	10831.340000000002	6791.020000000001	4813.04	8178.29	12155.499999999998	1823.0399999999988	11191.009999999998	5781.01	9203.069999999998	7315.82	4655.969999999998	5315.94	15066.47	3292.1999999999994	5843.1900000000005	11325.429999999997	9684.31	1926.8199999999997	6579.51	2602.329999999999	12559.9	2493.7199999999993
K00432	1267.7999999999997	658.4	921.8499999999999	631.2199999999999	708.2699999999999	788.9200000000001	1910.4300000000007	3097.4699999999993	1063.8999999999996	676.2699999999998	3244.2	805.7899999999997	1171.460000000001	234.25	511.0899999999999	6348.830000000002	1431.5600000000009	1728.46	1548.2500000000002	1002.7099999999996	1452.5200000000002	135.66	907.4699999999997	1267.740000000001	1014.3099999999998	289.89000000000004	1419.2000000000007	706.4099999999997	1563.4300000000003	1495.7499999999998	1917.8400000000001	1437.440000000001	2731.9899999999993	655.1299999999999	1370.6300000000006	835.8199999999997	1748.740000000001	1636.6600000000005	1562.3400000000013	1987.7600000000002	4719.300000000004	766.1399999999999	1107.6300000000003	677.06	2042.5800000000002	840.1799999999997	1522.0300000000013	662.7199999999997	1010.61
K00433	413.0	0.0	80.5	88.0	187.0	3.0	180.0	55.0	418.5	3.0	134.0	57.5	315.0	0.0	104.0	120.0	338.5	7.0	14.5	65.0	324.0	0.0	138.5	97.0	241.0	1.0	281.0	105.0	857.0	84.5	106.5	259.0	639.0	0.0	105.5	169.0	410.0	60.5	55.0	169.0	458.0	2.0	158.0	66.5	378.0	86.5	46.0	141.5	364.5
K00437	209.0	0.0	658.0	505.0	612.0	0.0	1282.0	0.0	285.0	150.0	701.0	845.0	770.0	0.0	882.0	0.0	186.0	35.0	448.0	411.0	373.0	0.0	711.0	2.0	350.0	42.0	855.0	460.0	675.0	319.0	0.0	3.0	334.0	40.0	398.0	666.0	808.0	411.0	1.0	5.0	315.0	0.0	1201.0	578.0	656.0	662.0	0.0	0.0	395.0
K00441	26.8	2.8	2.8	1.6	2.0	0.0	0.0	1.6	1.2	1.2	1.6	1.2	0.0	0.0	0.8	6.0	8.4	0.0	0.8	1.2	9.6	0.0	2.0	4.0	3.2	6.8	2.4	10.4	1.2	0.0	4.4	0.8	15.2	19.6	0.0	9.6	8.8	0.0	2.8	0.0	14.8	15.6	0.0	6.0	4.8	0.0	0.8	2.4	16.4
K00449	2.0	0.0	0.0	0.0	0.0	0.0	2.0	0.0	3.0	7.0	1.0	0.0	3.0	0.0	2.0	0.0	3.0	0.0	1.0	1.0	1.0	0.0	3.0	0.0	0.0	1.0	0.0	0.0	0.0	0.0	0.0	8.0	1.0	2.0	2.0	1.0	1.0	1.0	2.0	0.0	8.0	2.0	1.0	1.0	14.0	1.0	0.0	2.0	0.0
K00450	1.0	404.5	21.33	6.0	35.66	95.83	45.0	12.33	28.67	93.09	16.0	12.92	16.33	221.75	25.33	20.42	1.33	1143.0	24.0	14.0	7.0	90.08	39.25	12.0	1.67	51.25	12.33	50.75	37.58	13.33	25.0	6.0	2.33	49.92	15.0	44.33	29.42	11.33	6.92	3.0	0.0	187.32999999999998	19.33	20.0	71.0	12.67	2.0	14.0	3.0
K00455	0.0	23.33	0.0	0.0	0.0	3.33	0.0	0.0	0.0	2.0	0.0	0.0	0.0	13.67	0.0	0.0	0.0	66.0	0.0	0.0	0.0	3.0	1.0	0.0	0.0	1.0	0.0	0.0	0.0	0.0	0.33	0.0	0.0	0.0	0.0	0.0	0.0	0.0	0.0	0.0	0.0	5.67	0.33	0.0	0.0	0.0	0.0	0.0	0.0
K00457	34.0	25.0	5.0	2.0	5.0	0.0	6.0	0.0	13.0	155.0	13.0	14.0	27.0	0.0	6.0	1.0	17.0	0.0	7.0	25.0	24.0	0.0	33.0	0.0	32.0	13.0	3.0	8.0	25.0	9.0	2.0	16.0	5.0	36.0	18.0	17.0	47.0	5.0	11.0	2.0	115.0	29.0	2.0	6.0	133.0	5.0	1.0	14.0	15.0
K00459	118.0	1415.0	131.5	51.0	20.0	1159.0	238.0	473.0	51.5	1108.0	122.0	96.5	79.0	558.0	142.0	302.0	54.5	2836.0	140.5	93.0	65.0	1097.0	161.5	352.0	98.0	1837.0	255.0	120.0	146.0	128.5	450.5	208.0	77.0	1425.0	138.5	161.0	163.0	147.5	236.0	289.0	155.0	726.0	130.0	57.5	203.0	174.5	115.0	451.5	46.5
K00471	70.0	50.0	10.0	4.0	10.0	0.0	14.0	0.0	29.0	317.0	27.0	28.0	57.0	0.0	14.0	2.0	37.0	0.0	15.0	51.0	49.0	0.0	69.0	0.0	64.0	27.0	6.0	16.0	50.0	18.0	4.0	40.0	11.0	74.0	38.0	35.0	95.0	11.0	24.0	4.0	238.0	60.0	5.0	13.0	280.0	11.0	2.0	30.0	30.0
K00477	34.0	25.0	5.0	2.0	5.0	0.0	6.0	0.0	13.0	155.0	13.0	14.0	27.0	0.0	6.0	1.0	17.0	0.0	7.0	25.0	24.0	0.0	33.0	0.0	32.0	13.0	3.0	8.0	25.0	9.0	2.0	16.0	5.0	36.0	18.0	17.0	47.0	5.0	11.0	2.0	115.0	29.0	2.0	6.0	133.0	5.0	1.0	14.0	15.0
K00479	34.0	25.0	5.0	2.0	5.0	0.0	6.0	0.0	13.0	155.0	13.0	14.0	27.0	0.0	6.0	1.0	17.0	0.0	7.0	25.0	24.0	0.0	33.0	0.0	32.0	13.0	3.0	8.0	25.0	9.0	2.0	16.0	5.0	36.0	18.0	17.0	47.0	5.0	11.0	2.0	115.0	29.0	2.0	6.0	133.0	5.0	1.0	14.0	15.0
K00480	1.0	382.5	0.33	2.0	2.66	66.83	2.0	1.33	1.67	40.09	0.0	2.92	1.33	217.75	1.33	5.42	1.33	1097.0	2.0	3.0	2.0	82.08	10.25	5.0	1.67	33.25	1.33	2.75	2.58	1.33	2.0	0.0	2.33	3.92	2.0	2.33	1.42	0.33	3.92	0.0	0.0	119.33	0.33	0.0	0.0	0.67	0.0	0.0	1.0
K00483	6.0	23.33	0.0	34.0	14.0	3.33	2.0	0.0	2.0	2.0	0.0	48.0	22.0	13.67	6.0	0.0	0.0	66.0	0.0	70.0	0.0	3.0	1.0	0.0	8.0	1.0	64.0	0.0	8.0	0.0	0.33	12.0	0.0	10.0	42.0	14.0	20.0	0.0	0.0	12.0	18.0	5.67	66.33	0.0	0.0	0.0	0.0	8.0	26.0
K00484	0.0	23.33	0.0	0.0	0.0	3.33	0.0	0.0	0.0	2.0	0.0	0.0	0.0	13.67	0.0	0.0	0.0	66.0	0.0	0.0	0.0	3.0	1.0	0.0	0.0	1.0	0.0	0.0	0.0	0.0	0.33	0.0	0.0	0.0	0.0	0.0	0.0	0.0	0.0	0.0	0.0	5.67	0.33	0.0	0.0	0.0	0.0	0.0	0.0
K00496	0.0	0.0	0.0	1.0	0.0	0.0	0.0	0.0	0.0	0.0	0.0	3.0	3.0	0.0	0.0	0.0	59.0	0.0	0.0	1.0	16.0	0.0	26.0	0.0	7.0	0.0	14.0	31.0	0.0	0.0	0.0	0.0	2.0	0.0	0.0	12.0	0.0	0.0	0.0	0.0	0.0	0.0	24.0	0.0	4.0	0.0	0.0	0.0	2.0
K00500	34.0	25.0	5.0	2.0	5.0	0.0	6.0	0.0	13.0	155.0	13.0	14.0	27.0	0.0	6.0	1.0	17.0	0.0	7.0	25.0	24.0	0.0	33.0	0.0	32.0	13.0	3.0	8.0	25.0	9.0	2.0	16.0	5.0	36.0	18.0	17.0	47.0	5.0	11.0	2.0	115.0	29.0	2.0	6.0	133.0	5.0	1.0	14.0	15.0
K00510	54.0	0.0	3.0	8.0	33.0	0.0	15.0	18.0	57.0	3.0	0.0	0.0	126.0	0.0	11.0	25.0	72.0	3.0	0.0	0.0	77.0	0.0	22.0	28.0	25.0	0.0	23.0	3.0	143.0	14.0	5.0	0.0	189.0	0.0	11.0	7.0	178.0	1.0	5.0	0.0	135.0	0.0	15.0	3.0	66.0	9.0	4.0	1.0	66.0
K00520	5.0	22.0	363.0	17.0	12.0	154.0	580.0	479.0	6.0	162.0	517.0	24.0	6.0	6.0	948.0	68.0	4.0	72.0	854.0	21.0	14.0	23.0	394.0	212.0	0.0	174.0	32.0	51.0	11.0	645.0	101.0	15.0	2.0	164.0	41.0	30.0	17.0	519.0	99.0	90.0	4.0	296.0	43.0	24.0	7.0	440.0	109.0	407.0	3.0
K00523	53.0	1390.0	119.0	49.0	14.0	1159.0	215.0	473.0	23.0	946.0	106.0	81.0	26.0	558.0	130.0	294.0	8.0	2836.0	126.0	67.0	30.0	1097.0	120.0	350.0	35.0	1823.0	252.0	99.0	109.0	111.0	446.0	166.0	55.0	1387.0	113.0	129.0	99.0	140.0	219.0	263.0	22.0	695.0	127.0	46.0	30.0	161.0	112.0	423.0	16.0
K00525	6785.979999999999	8013.579999999999	9398.6	7899.099999999999	8846.239999999996	9850.449999999999	17835.710000000017	19126.929999999993	5129.9199999999955	7798.33	14631.089999999998	12591.460000000003	7439.059999999996	5146.01	15931.780000000006	23866.430000000004	6555.079999999995	10103.569999999998	8505.599999999999	7512.919999999995	10775.980000000003	5992.449999999999	13951.040000000008	10297.800000000005	5133.0899999999965	11885.349999999997	12699.630000000003	12768.040000000003	10453.87	10063.879999999997	13061.440000000002	15046.400000000003	6426.169999999997	9968.209999999997	9749.850000000002	11061.160000000005	11266.400000000005	9381.550000000003	10475.630000000005	19293.320000000018	14987.400000000009	6831.330000000001	14018.269999999999	11483.009999999998	6586.910000000001	9884.530000000008	7098.489999999994	14540.470000000003	5782.909999999997
K00526	1245.15	2358.83	1061.7799999999997	590.92	682.1799999999998	1563.58	2402.179999999999	3645.749999999999	970.2199999999995	1934.2600000000002	3368.8999999999996	731.6099999999998	1170.79	1046.67	1519.270000000001	5828.750000000002	1350.440000000001	5339.46	1598.1000000000001	935.6099999999996	1052.9699999999998	1337.49	1296.720000000001	1466.490000000001	1081.3799999999997	2221.74	1062.33	665.4599999999999	1988.9100000000003	2094.08	2359.4700000000003	1176.79	1257.4699999999998	1798.25	1344.3800000000006	769.5999999999998	1320.0100000000002	1792.2400000000007	1865.860000000001	1804.2600000000004	4456.400000000002	1557.34	930.5399999999998	487.31	1950.68	1367.350000000001	1633.1300000000012	1459.0200000000004	1131.9099999999999
K00527	12528.98	7773.749999999999	12373.77	12177.600000000004	17850.580000000024	11157.79	24450.710000000036	19811.59999999999	13289.750000000005	8674.24	14855.589999999998	18808.540000000008	14714.730000000005	6774.59	23054.95	23286.010000000002	10794.250000000005	10315.069999999998	10363.599999999999	13964.420000000004	16274.980000000003	6631.369999999999	18713.790000000008	14711.800000000003	10748.92	13600.599999999999	20297.800000000003	16498.290000000005	17230.290000000008	12740.049999999997	16131.110000000002	19563.4	13170.84	12977.789999999997	12762.350000000002	17265.83000000001	20914.479999999996	10596.220000000005	15037.710000000006	27463.320000000054	17597.40000000001	7709.330000000001	19742.610000000008	13885.009999999997	13318.409999999998	11727.860000000006	8273.489999999994	17575.970000000005	20797.410000000014
K00528	7056.62	5034.88	7023.75	7722.79	11611.49	6744.74	15381.5	11749.2	7495.54	4096.17	5128.88	13696.37	8003.2	2896.42	15805.490000000002	8863.37	5670.45	7294.39	2894.12	8196.39	10433.0	3425.16	12801.880000000001	9783.46	5738.17	9940.800000000001	13205.51	12097.170000000002	9485.88	5337.38	8475.609999999999	15183.27	6012.0	7256.12	6521.84	11926.63	13224.220000000001	4060.2	8260.470000000001	20033.579999999994	6800.58	4266.17	13259.34	9893.55	6710.38	5748.84	3006.37	13754.630000000001	11732.619999999999
K00529	8.0	405.83	11.33	9.0	21.659999999999997	70.16	6.0	21.33	14.67	49.09	6.0	18.92	21.33	231.42	6.33	32.42	11.33	1163.0	9.0	12.0	16.0	85.08	22.25	15.0	20.67	35.25	17.33	14.75	14.58	1.33	10.33	8.0	17.33	5.92	11.0	17.33	21.42	1.33	24.92	1.0	11.0	127.0	9.66	5.0	33.0	1.67	7.0	2.0	43.0
K00532	95.0	22.0	43.0	82.0	52.0	29.0	127.0	16.0	126.0	53.0	32.0	69.0	126.0	4.0	67.0	54.0	67.0	48.0	24.0	54.0	67.0	8.0	85.0	44.0	44.0	18.0	125.0	88.0	212.0	43.0	75.0	19.0	148.0	51.0	53.0	129.0	163.0	23.0	20.0	9.0	159.0	68.0	108.0	33.0	129.0	43.0	16.0	97.0	92.0
K00533	350.5	1412.0	833.5	575.0	725.5	1188.0	1628.5	495.0	416.0	1149.0	848.5	947.5	882.5	562.0	1078.0	336.5	270.0	2917.0	631.5	525.5	494.5	1105.0	907.5	385.0	500.0	1883.0	1144.0	670.5	915.0	468.0	529.0	203.0	563.0	1473.0	548.5	888.0	1001.5	579.5	237.0	339.0	410.5	763.0	1361.0	669.5	875.5	854.5	128.0	454.0	545.0
K00534	209.0	0.0	658.0	505.0	612.0	0.0	1282.0	0.0	285.0	150.0	701.0	845.0	770.0	0.0	882.0	0.0	186.0	35.0	448.0	411.0	373.0	0.0	711.0	2.0	350.0	42.0	855.0	460.0	675.0	319.0	0.0	3.0	334.0	40.0	398.0	666.0	808.0	411.0	1.0	5.0	315.0	0.0	1201.0	578.0	656.0	662.0	0.0	0.0	395.0
K00537	5773.179999999998	3715.0799999999995	4164.040000000001	3859.76	6878.339999999999	4391.09	5767.329999999998	2510.91	6717.179999999999	4806.1900000000005	3811.949999999999	4015.9199999999973	6632.299999999998	4345.51	5798.719999999998	4239.79	4808.839999999998	5262.99	5280.739999999999	5057.039999999997	6354.7	3345.449999999999	4988.919999999999	3936.319999999999	5814.689999999999	3563.7099999999987	6566.949999999998	4065.960000000001	7813.529999999999	4555.2	5193.32	4273.979999999998	8059.389999999998	5042.569999999998	4688.93	5079.119999999999	7944.219999999999	3875.209999999998	5169.429999999999	6215.139999999998	6241.099999999999	3459.330000000001	4550.8499999999985	3290.2299999999987	6754.389999999999	4109.85	2840.729999999999	3554.2699999999986	10461.249999999998
K00547	263.0	47.0	127.0	78.0	436.5	46.0	208.0	132.0	197.0	220.0	70.0	90.0	477.0	14.0	114.0	162.0	165.0	63.0	80.0	115.5	329.0	9.0	264.0	155.0	291.0	45.0	109.0	173.0	635.0	54.0	152.0	107.0	380.0	92.0	54.0	199.5	268.0	39.0	87.0	117.5	554.0	99.0	49.0	99.0	405.0	66.0	33.0	156.0	638.5
K00548	9144.329999999996	6566.749999999999	9723.830000000002	9523.849999999999	13316.549999999997	9701.86	18270.030000000006	14635.509999999997	9069.869999999999	8151.49	9992.69	14954.599999999995	10550.099999999995	6156.26	17673.010000000002	16204.419999999996	7793.970000000002	7180.619999999999	7371.999999999999	10046.82	13109.009999999998	5453.369999999999	15253.079999999998	11305.149999999996	7719.879999999999	11278.529999999999	15928.809999999994	14543.010000000002	11791.709999999997	9117.300000000001	12298.960000000001	16876.119999999988	9567.199999999997	11253.209999999995	10080.81	13875.059999999998	15558.979999999996	7635.640000000001	10992.359999999997	21892.400000000027	11991.339999999995	6506.160000000001	15565.059999999996	12286.869999999997	9845.729999999998	9086.520000000002	5660.360000000003	14938.96	12792.999999999998
K00549	505.0	413.66999999999996	1352.51	1098.5	1303.98	104.32	2714.48	37.489999999999995	605.69	376.60999999999996	1421.16	1737.42	1658.33	235.57999999999998	1856.49	106.10000000000001	441.15000000000003	1265.84	943.34	873.84	868.66	108.24	1553.07	167.5	872.85	140.59	1870.99	1055.0900000000001	1519.24	729.99	64.83	127.16	776.17	102.6	912.34	1388.17	1710.5800000000002	865.65	126.26	121.34	696.0	157.18	2456.1800000000003	1205.84	1411.34	1373.01	46.5	39.84	846.16
K00554	8881.329999999998	7609.249999999999	10603.990000000002	10073.679999999998	13102.879999999997	10027.86	18796.02000000002	17112.339999999997	8806.380000000001	7752.67	10572.019999999999	15704.269999999995	10459.099999999995	4956.09	18691.17	16262.939999999999	7689.630000000002	9081.78	8573.67	11400.48	13039.339999999998	5907.369999999999	15962.729999999998	12206.309999999996	7482.22	12079.029999999999	15626.459999999994	14363.000000000002	13619.369999999997	9564.960000000003	12637.300000000001	16569.939999999988	9168.699999999999	10162.719999999998	9991.14	13665.559999999998	15281.639999999994	8114.800000000001	11366.359999999997	22044.23000000002	12163.999999999995	6774.330000000001	15902.399999999998	12429.869999999997	9550.399999999996	9513.519999999999	5930.860000000003	15618.119999999997	12703.329999999998
K00556	405.0	428.33	1498.33	1303.0	867.66	231.66	1684.0	2142.33	391.17	316.09000000000003	1060.0	2033.42	1074.33	231.92	1319.33	1457.92	249.82999999999998	1220.5	868.0	2107.5	865.5	89.08	1314.25	1002.0	488.17	172.75	1256.83	902.75	836.5799999999999	401.83	583.3299999999999	172.0	478.83	135.92000000000002	661.5	1027.83	968.4200000000001	447.83	671.4200000000001	175.5	420.0	194.5	1810.6599999999999	1180.5	858.0	757.67	229.5	123.0	532.0
K00557	6.0	405.83	5.33	47.0	6.66	70.16	40.0	14.33	3.67	43.09	6.0	21.92	35.33	236.42	14.33	31.42	8.33	1165.0	2.0	43.0	19.0	85.08	127.25	24.0	1.67	37.25	4.33	55.75	196.57999999999998	2.33	21.33	26.0	62.33	3.92	7.0	86.33	19.42	14.33	7.92	7.0	227.0	127.0	4.66	43.0	28.0	38.67	6.0	93.0	29.0
K00558	19104.910000000014	8977.64	18435.750000000015	19300.010000000006	29292.76000000002	14504.01	36894.58000000005	30129.660000000003	22942.790000000023	11987.83	20072.77000000001	30256.360000000048	22677.10000000001	10405.84	37370.92000000002	31418.31	15968.939999999999	12350.619999999999	15287.47	25815.070000000047	20274.150000000016	8306.449999999999	27775.310000000012	23252.79000000003	15483.419999999998	17916.100000000002	30061.600000000042	22632.200000000015	19169.140000000003	18022.159999999996	22428.33	28162.080000000034	15316.379999999997	17487.560000000005	16817.020000000004	25984.78000000002	31891.440000000024	14306.259999999998	23715.650000000012	39825.74000000005	22148.800000000017	9700.7	29369.100000000042	18557.770000000008	19393.610000000004	16112.35	11648.46	24916.460000000017	38535.43000000004
K00560	7226.329999999998	7442.749999999999	8195.990000000002	8460.18	11062.879999999997	9504.86	15867.019999999993	16514.339999999997	7351.380000000002	5917.67	10626.02	13276.769999999993	8109.6	4929.59	14841.669999999996	19704.440000000002	6836.630000000002	8779.779999999999	6088.669999999999	8929.479999999996	9254.339999999998	5842.369999999999	13199.729999999998	10912.809999999996	5576.719999999999	10869.029999999999	13202.959999999995	12716.000000000004	11535.369999999999	7680.459999999999	12634.800000000001	15673.939999999988	7446.699999999998	9296.219999999998	9072.64	11812.559999999996	12809.639999999994	7248.800000000001	10922.859999999997	21628.23000000002	12914.999999999995	5906.330000000001	13993.899999999996	11015.369999999997	6622.9	7942.020000000002	6359.360000000003	14157.119999999999	10870.329999999998
K00561	614.65	563.9	896.4	971.8	933.75	878.0	2716.75	3923.05	342.85	108.6	2951.8	1888.1	593.5	29.5	2158.65	5759.5	890.45	376.5	441.65	745.1	754.55	283.75	1850.5	1554.75	167.6	1159.4	1610.7	2031.7	1030.1	1031.5	2108.2	2790.65	122.85	567.8	1450.25	1466.55	1236.65	1245.25	1757.4	3673.0	3452.4	574.3	2178.25	1612.75	259.4	1032.5	1422.9	2383.7	355.7
K00563	1228.0000000000002	565.67	995.01	617.5	1720.98	536.32	2019.9800000000002	781.49	1783.1899999999998	404.60999999999996	1225.6599999999999	802.92	1718.83	264.58	1812.49	1117.6000000000001	1170.1499999999999	1485.84	1157.84	944.84	1721.16	176.24	1252.57	873.0	1475.85	325.59	1114.99	1072.0900000000001	1117.74	1309.49	660.33	1005.16	1774.1699999999998	768.5999999999999	902.34	906.6700000000001	1712.0800000000002	851.65	1361.26	1208.3400000000001	1633.5	1109.18	439.1799999999999	502.34	1518.84	904.0100000000001	516.0	998.34	2140.16
K00564	62.5	440.0	31.17	60.5	59.81999999999999	148.99	150.49	30.16	79.18	107.60000000000001	25.33	34.42	120.83	291.25	79.66	71.76	83.99	1335.17	31.67	61.17	88.83	125.41	274.91	59.5	57.010000000000005	107.92	48.16	131.42000000000002	2162.41	29.16	56.83	42.33	212.0	118.76	34.17	198.0	189.25000000000003	30.49	14.09	34.67	701.0	213.33999999999997	33.17	80.17	500.67	55.84	15.0	121.17	65.83
K00566	10205.929999999998	7944.549999999999	11439.350000000002	10270.12	13247.280000000002	11622.72	22080.90000000002	21273.459999999992	9614.320000000009	8371.51	16363.759999999998	16001.01	11320.36	4957.59	18875.029999999995	27678.579999999994	9552.770000000002	10140.359999999999	11445.33	11530.060000000003	14569.720000000001	5963.869999999999	16657.850000000013	13297.290000000003	8099.819999999999	12425.969999999998	17238.539999999997	14847.480000000005	14563.41	12204.640000000001	15667.320000000007	18335.159999999978	13187.679999999997	12475.96	12263.560000000001	14544.200000000003	17379.62	11176.140000000001	13620.860000000002	25236.410000000018	19568.09999999999	7686.93	17220.820000000007	13003.649999999998	11356.720000000001	10899.700000000003	8634.42	16336.220000000003	13058.89
K00567	9799.089999999995	11743.539999999997	13046.880000000003	12322.519999999999	15117.829999999996	13857.730000000001	21788.46	18445.839999999997	9654.000000000002	11382.17	12673.789999999999	18298.629999999994	12397.209999999994	7419.4400000000005	21847.93999999999	17012.6	8669.429999999998	13110.049999999997	10859.97	12783.189999999997	14788.999999999998	9556.339999999998	19209.860000000004	13554.109999999995	8479.289999999997	16373.619999999997	18815.029999999988	17782.66	14179.849999999999	11751.090000000002	15565.620000000003	18980.349999999984	9734.909999999996	13168.599999999997	12858.990000000002	16248.329999999996	17204.079999999994	10320.399999999994	13013.999999999995	25060.459999999995	12969.939999999993	9130.670000000002	19848.499999999993	15727.619999999995	10307.659999999998	12751.179999999997	7264.820000000002	18479.9	13226.089999999997
K00568	273.0	519.33	839.33	780.0	266.65999999999997	198.66	400.0	2045.33	157.17000000000002	761.09	370.0	1206.42	413.33	231.92	435.33	1402.92	123.83	1173.5	465.0	1766.5	462.5	87.08	698.25	965.0	208.17000000000002	171.75	382.83	440.75	217.57999999999998	116.83	584.3299999999999	272.0	103.83	191.92000000000002	322.5	352.83	314.42	66.83	704.4200000000001	134.5	667.0	361.5	600.66	599.5	766.0	115.67	248.5	179.0	143.0
K00569	34.0	25.0	5.0	2.0	5.0	0.0	6.0	0.0	13.0	155.0	13.0	14.0	27.0	0.0	6.0	1.0	17.0	0.0	7.0	25.0	24.0	0.0	33.0	0.0	32.0	13.0	3.0	8.0	25.0	9.0	2.0	16.0	5.0	36.0	18.0	17.0	47.0	5.0	11.0	2.0	115.0	29.0	2.0	6.0	133.0	5.0	1.0	14.0	15.0
K00571	8041.15	1889.4	8686.73	8549.8	12963.89	2669.1499999999996	18420.24	11759.37	10385.37	2000.13	13045.13	13729.61	12192.49	763.5	14432.97	15907.85	7558.599999999999	4590.67	7359.82	11409.77	9050.88	626.07	11262.66	7323.75	7266.450000000001	2346.07	13247.52	7974.87	11055.92	7216.32	7207.03	8206.98	8695.51	2330.15	7835.92	10847.71	15138.49	7115.4	8744.58	12707.17	14064.4	1763.8	14801.08	7391.42	11169.07	7674.18	5126.4	6179.87	16878.030000000002
K00573	409.0	538.83	778.3299999999999	535.0	687.66	99.16	1618.0	38.33	407.67	1013.09	779.0	945.9200000000001	997.3299999999999	231.42	981.3299999999999	109.42	306.33	1200.0	546.0	661.0	519.0	87.08	968.25	49.0	541.6700000000001	206.25	910.33	556.75	887.5799999999999	438.33	93.33	251.0	394.33	207.92000000000002	498.0	824.3299999999999	1102.42	489.33	125.92	82.0	1167.0	330.0	1245.66	657.0	1467.0	772.6700000000001	55.0	149.0	471.0
K00574	848.5000000000001	542.0	752.17	764.5	821.82	105.99	1598.49	64.16	713.18	1013.5999999999999	788.33	1180.42	1413.83	284.25	1080.6599999999999	151.76	733.99	1304.17	569.67	833.17	769.83	91.41	1267.9099999999999	200.5	750.01	210.92	1455.1599999999999	652.42	3437.41	436.15999999999997	191.82999999999998	225.33	1099.0	268.76000000000005	648.17	1030.0	1622.25	499.49	196.09	119.67	2141.0	339.34000000000003	1396.17	706.17	2226.67	792.84	106.0	305.16999999999996	812.83
K00575	5194.5	575.8299999999999	1402.33	3228.5	7588.66	374.65999999999997	4835.5	1920.83	8067.17	618.59	1484.0	4806.92	5891.83	242.42	4316.33	2537.92	4062.33	1395.5	668.0	5715.5	5008.5	124.08	3302.75	3737.0	4328.17	293.75	4733.33	2511.75	3783.58	2029.83	2905.83	4586.0	4606.33	649.4200000000001	2242.5	4611.83	7995.42	771.8299999999999	4988.42	7427.5	4332.5	827.0	4066.66	1252.5	5925.0	944.1700000000001	1985.0	2426.0	13648.0
K00588	34.0	25.0	5.0	2.0	5.0	0.0	6.0	0.0	13.0	155.0	13.0	14.0	27.0	0.0	6.0	1.0	17.0	0.0	7.0	25.0	24.0	0.0	33.0	0.0	32.0	13.0	3.0	8.0	25.0	9.0	2.0	16.0	5.0	36.0	18.0	17.0	47.0	5.0	11.0	2.0	115.0	29.0	2.0	6.0	133.0	5.0	1.0	14.0	15.0
K00595	4730.67	3221.9500000000003	6336.1	5713.010000000001	8015.0300000000025	5531.01	14866.689999999995	11419.929999999998	4162.339999999998	2562.75	7369.250000000001	10844.819999999998	5383.000000000001	2097.5	14620.839999999998	11751.519999999999	4450.440000000001	3344.1800000000003	3709.45	4475.429999999999	6171.440000000001	2261.08	11360.689999999999	7550.950000000003	4072.2999999999993	7552.02	10799.219999999996	10916.910000000003	7716.3200000000015	5783.6399999999985	7801.290000000001	13439.129999999992	4327.91	6762.570000000001	6027.550000000001	9623.869999999999	9606.039999999999	5050.290000000003	6391.300000000004	17554.670000000006	7899.880000000004	4208.47	11216.89	8957.69	4099.790000000001	6069.010000000003	3126.8999999999983	12702.679999999998	5869.4
K00598	249.0	452.83	1026.33	534.0	653.66	224.16000000000003	1865.0	480.33	315.67	508.09000000000003	1235.0	884.92	815.33	237.42	1835.33	74.42	209.32999999999998	1270.0	1308.0	467.0	412.0	108.08	1161.25	219.0	394.67	263.25	892.33	528.75	712.58	974.33	105.33	34.0	380.33	243.92	458.0	734.33	889.42	933.33	114.92	98.0	436.0	450.0	1244.66	613.0	805.0	1107.67	110.0	423.0	414.0
K00600	10150.329999999998	7608.749999999999	9728.990000000002	10405.679999999998	15284.879999999996	9764.86	19210.52000000002	15421.339999999997	11216.880000000003	7727.17	9996.52	16295.269999999995	11667.099999999995	4949.59	18810.170000000002	15531.939999999999	8638.13	9011.78	7439.169999999999	11866.979999999998	13888.839999999998	5890.369999999999	16126.229999999998	12527.309999999996	8138.719999999999	11923.029999999999	16417.96	14457.500000000002	14362.869999999997	9481.460000000003	13160.800000000001	17932.439999999988	9526.199999999997	9964.219999999998	10240.640000000001	14968.059999999996	17648.139999999992	7766.300000000001	12417.359999999995	24546.230000000032	13012.499999999993	6450.330000000001	16935.90000000001	12145.869999999997	11034.9	9202.020000000002	6344.360000000003	15873.119999999997	17598.330000000005
K00602	9949.249999999998	7959.7	11079.590000000002	10429.190000000004	13796.660000000003	11497.37	21160.46000000002	18026.519999999997	9485.470000000001	9149.92	13529.27	16334.090000000004	11520.600000000006	6712.09	18715.760000000006	22496.959999999995	8748.819999999998	10426.96	9463.869999999999	11222.910000000003	13995.030000000002	6565.699999999999	16425.920000000006	12345.010000000006	8094.519999999997	13309.549999999997	17825.180000000004	15114.410000000003	12949.690000000002	10605.099999999997	14425.090000000002	17725.319999999992	11498.859999999999	13274.789999999997	11547.440000000002	15030.680000000006	17140.430000000008	9554.340000000004	12479.660000000005	23640.400000000027	15887.880000000006	7064.300000000001	17666.04000000001	13361.81	10694.189999999999	10414.530000000006	7201.259999999996	15688.300000000001	13263.729999999998
K00603	2992.92	4594.950000000001	4331.1	4744.510000000001	5572.2800000000025	6829.01	10854.439999999997	10626.679999999997	2400.089999999999	2799.75	5392.75	9144.819999999996	2732.999999999998	2642.5	10538.59	11466.019999999999	3056.1899999999982	6240.68	2192.2	3276.429999999999	4296.690000000001	3289.33	9187.189999999999	6795.200000000003	949.2999999999998	8920.52	9239.719999999998	9445.910000000003	5427.3200000000015	3676.640000000001	7251.790000000002	12484.879999999994	3096.16	7176.070000000001	4608.300000000001	8030.1200000000035	7314.790000000004	3743.0399999999986	5578.300000000004	16308.670000000004	6450.380000000004	3478.4700000000003	9577.14	8024.9400000000005	1751.2899999999997	4171.509999999998	2838.8999999999983	11749.179999999998	1828.9
K00604	10099.829999999998	9839.749999999998	12603.990000000002	12756.679999999998	17220.380000000012	12632.86	25825.520000000037	20193.339999999997	9836.380000000003	7974.17	11978.52	21633.770000000022	12024.599999999995	5168.59	25851.17000000001	17965.440000000002	8998.629999999994	10605.779999999999	7964.169999999999	11625.48	15369.839999999998	7117.369999999999	22098.230000000025	15248.809999999996	8002.219999999999	16305.029999999999	21169.460000000014	20817.50000000001	17653.870000000003	10724.460000000005	15531.800000000005	24899.440000000028	9589.199999999997	11795.219999999998	12197.14	19333.060000000005	20154.139999999996	9581.299999999996	13370.859999999995	32776.230000000054	13523.499999999995	8058.330000000001	22870.400000000038	18005.37000000001	10272.899999999998	12130.019999999995	6388.360000000003	23372.120000000014	13947.329999999998
K00605	4888.829999999998	6028.579999999999	7578.150000000002	6993.680000000001	7738.220000000002	7998.030000000001	13596.029999999995	12499.009999999997	3599.3699999999976	6206.16	8119.69	11465.269999999993	5715.100000000001	4314.76	13289.839999999998	12750.099999999997	4299.969999999998	5803.109999999999	5713.499999999999	6177.81	9021.510000000002	4711.039999999999	12113.069999999998	8012.310000000001	3403.3799999999974	9564.859999999999	11225.629999999996	11809.330000000004	7993.040000000002	6659.129999999999	9423.800000000003	13363.609999999991	4565.529999999997	8048.879999999997	7573.970000000001	10064.889999999996	9283.31	6130.140000000001	7412.190000000003	16540.06000000001	7896.500000000003	5168.990000000001	12558.889999999996	10757.699999999999	4773.23	7447.850000000002	4207.359999999998	12465.949999999999	3925.999999999999
K00606	4919.829999999998	7484.579999999999	7613.150000000002	7078.180000000001	7860.720000000002	9353.53	13812.529999999995	13207.509999999997	3677.8699999999976	7143.16	8017.69	11458.769999999993	6291.600000000002	4875.76	13402.339999999998	13395.599999999997	4488.469999999999	8608.109999999999	5911.499999999999	6238.31	9134.51	5792.039999999999	12297.569999999998	8657.31	3871.8799999999974	11377.859999999999	11416.629999999996	11835.330000000004	8066.540000000002	6743.129999999999	9865.300000000003	13283.109999999991	5389.529999999999	9031.879999999997	7525.970000000001	10215.389999999996	9991.309999999998	6275.140000000001	7516.690000000003	16996.060000000005	8149.500000000003	5458.990000000001	12617.389999999996	10825.699999999999	4808.23	7683.350000000002	4304.359999999997	13032.449999999999	4047.999999999999
K00609	8964.329999999998	6187.749999999999	10001.990000000003	9793.679999999997	13510.879999999997	8611.86	19023.520000000008	14317.339999999997	9061.880000000001	6741.17	10343.519999999999	15377.269999999993	11012.099999999995	4396.59	18149.170000000006	14870.939999999999	7926.130000000002	6211.779999999999	7658.169999999999	10260.98	13214.839999999998	4787.369999999999	15728.229999999998	10913.309999999996	7784.719999999999	10060.029999999999	15892.959999999995	14338.500000000002	14268.869999999997	9087.459999999997	11761.800000000001	16317.439999999988	9503.199999999997	8586.219999999998	10005.64	13974.059999999996	15912.139999999994	7854.300000000001	10661.359999999997	21734.23000000002	12501.499999999995	5739.330000000001	16399.899999999994	12494.869999999997	10142.899999999996	9513.020000000002	5581.360000000003	14718.119999999997	13084.329999999998
K00610	5411.92	3616.78	5113.93	6169.010000000001	9013.939999999997	5782.17	12915.439999999995	11292.009999999997	5547.260000000002	1960.8400000000001	5666.25	11295.239999999996	5354.830000000004	2314.92	12716.419999999998	12256.939999999997	4816.020000000003	4593.18	2409.2	5788.930000000003	6305.190000000001	2281.41	10638.439999999999	8386.7	3599.969999999999	7263.27	11243.049999999997	10374.660000000003	7507.9000000000015	4453.969999999999	8438.62	14495.37999999999	5480.490000000001	5886.490000000001	5743.800000000001	10204.449999999999	11025.209999999995	4092.8699999999985	7391.720000000003	20024.670000000002	8312.380000000005	2998.4700000000003	11659.3	8571.44	4423.29	4480.680000000003	3538.8999999999983	12485.179999999998	9045.4
K00611	6150.909999999998	4328.969999999999	3521.7300000000014	3690.17	7262.759999999999	3789.6800000000003	5431.069999999998	2092.49	6957.799999999999	5262.93	3101.5999999999985	3995.949999999998	7265.5999999999985	2807.92	4938.909999999998	2889.76	4922.0999999999985	5393.2699999999995	3664.6399999999994	5126.2199999999975	8393.48	3658.869999999999	4486.699999999999	3911.1099999999988	6601.259999999998	4430.6799999999985	5904.069999999998	4015.7600000000007	5901.879999999999	4403.65	5032.01	4175.389999999998	6472.709999999997	3855.989999999998	4861.01	4693.109999999999	7644.1799999999985	3057.4199999999983	5477.23	6165.729999999998	5417.119999999999	3294.2000000000003	4248.769999999999	2969.599999999999	7143.28	3886.1800000000003	2883.459999999999	3425.6099999999988	10793.759999999998
K00612	5.0	22.0	363.0	17.0	12.0	154.0	580.0	479.0	6.0	162.0	517.0	24.0	6.0	6.0	948.0	68.0	4.0	72.0	854.0	21.0	14.0	23.0	394.0	212.0	0.0	174.0	32.0	51.0	11.0	645.0	101.0	15.0	2.0	164.0	41.0	30.0	17.0	519.0	99.0	90.0	4.0	296.0	43.0	24.0	7.0	440.0	109.0	407.0	3.0
K00613	10.0	10.0	10.0	11.0	33.0	7.0	31.0	16.0	9.0	0.0	0.0	3.0	14.0	0.0	25.0	43.0	17.0	0.0	12.0	0.0	36.0	0.0	22.0	30.0	14.0	2.0	13.0	10.0	67.0	10.0	26.0	14.0	11.0	0.0	9.0	8.0	50.0	8.0	5.0	27.0	7.0	0.0	11.0	4.0	31.0	12.0	7.0	17.0	12.0
K00615	21533.630000000005	8696.579999999998	17984.210000000014	17964.519999999997	29542.10000000001	11475.71	37992.40000000003	25714.519999999993	24604.960000000014	10642.740000000002	22427.160000000018	28160.90000000003	26061.519999999986	5392.01	32494.889999999996	32296.16999999999	18363.529999999995	12269.359999999999	14626.53	23143.36000000002	27075.62000000001	6294.779999999999	26085.099999999995	20423.790000000005	19648.460000000014	14098.419999999998	29706.800000000025	21873.33	24166.120000000003	18942.800000000003	21722.249999999978	25858.36000000001	21892.140000000014	14224.949999999997	19045.06000000001	25580.260000000002	34492.91	14886.300000000001	22597.649999999998	38052.91000000006	28146.299999999985	9832.16	29170.810000000027	17790.65	25368.42000000001	16754.540000000008	12284.620000000004	21402.320000000003	39231.49000000003
K00616	5050.070000000001	5671.120000000001	6420.09	6152.340000000001	7153.930000000003	7471.82	13359.089999999997	14093.339999999997	3698.9199999999983	4720.75	6668.920000000001	11146.829999999996	5028.820000000002	3187.83	13054.4	14156.359999999999	4298.999999999998	8786.84	3898.2	5941.600000000002	8590.35	3599.1499999999996	11333.689999999999	9107.51	3535.4799999999996	10093.52	10976.389999999998	10757.420000000002	8115.140000000001	5317.329999999999	9040.310000000003	13724.699999999992	5954.6500000000015	7981.92	6160.120000000001	9678.949999999997	9880.289999999995	4831.3700000000035	7212.470000000004	17979.83	8651.060000000003	4443.150000000001	11157.949999999997	9377.45	4612.47	5387.860000000003	3557.399999999998	13076.67	4498.740000000001
K00619	418.5	0.0	1316.0	1021.5	1225.0	0.0	2559.0	1.0	569.0	299.0	1400.0	1702.5	1538.0	0.0	1759.0	16.5	373.0	70.0	893.0	836.0	745.0	0.0	1421.0	12.5	700.0	84.0	1725.5	919.0	1349.0	638.0	5.0	22.0	665.0	80.0	795.0	1330.0	1612.0	820.0	11.5	27.0	642.5	0.0	2402.5	1154.0	1310.0	1324.0	6.0	4.5	793.0
K00620	6014.909999999998	3914.9699999999993	4116.560000000001	4042.17	7604.94	3706.1900000000005	6454.579999999998	2039.33	6924.119999999999	5356.33	3756.7699999999986	4689.029999999997	7699.769999999999	2573.67	5656.749999999998	2720.0	4872.609999999999	4247.099999999999	4051.9699999999993	5377.049999999997	8472.15	3569.459999999999	4968.789999999999	3728.1099999999988	6565.749999999998	4389.759999999998	6429.409999999998	4282.34	6084.469999999999	4624.49	4833.18	4039.5599999999977	6450.209999999997	3836.229999999998	5092.34	5146.61	8111.4299999999985	3413.4299999999985	5240.639999999999	5944.059999999998	5357.119999999999	3135.8600000000006	5265.0999999999985	3466.429999999999	7552.61	4466.84	2797.459999999999	3270.9399999999987	10814.929999999998
K00625	7209.829999999998	5855.42	7248.660000000003	7757.180000000001	11242.219999999998	8476.2	14988.519999999993	11598.009999999997	7556.710000000002	5198.08	7788.5199999999995	12137.349999999995	8020.770000000001	4154.67	14588.839999999997	13323.519999999999	6675.300000000002	5041.279999999999	5664.169999999999	7357.4800000000005	9056.339999999998	4691.289999999999	12847.979999999998	9462.809999999996	5826.549999999999	9052.279999999999	13132.629999999996	12576.750000000004	11800.289999999997	7148.629999999999	10866.470000000003	15386.439999999988	7718.369999999998	8871.299999999997	8551.140000000001	11743.229999999998	13104.719999999994	6352.470000000001	9297.439999999997	21190.73000000002	10820.999999999993	5584.830000000001	13326.739999999996	10421.369999999997	7176.9	7416.350000000002	5067.860000000003	13758.619999999997	11070.329999999998
K00626	4751.5	1301.75	2151.34	2806.5	6255.139999999999	694.48	5498.48	1502.82	6654.360000000001	2141.45	2406.66	4480.59	6217.66	517.0	4072.8199999999997	2698.7700000000004	3997.9799999999996	2969.34	1352.3400000000001	4649.34	5233.16	296.57	3684.0699999999997	2758.0	4790.52	664.8399999999999	4717.82	2951.84	6155.07	2180.8199999999997	2207.66	3181.16	5144.5	2043.27	2797.84	4101.0	7596.25	1255.98	3663.9300000000003	4855.84	6116.0	2538.1800000000003	3885.3400000000006	1773.84	7433.84	1824.1799999999998	1516.0	1915.84	9956.16
K00627	2146.4099999999976	2792.2999999999993	2365.8900000000012	1975.17	2337.0999999999985	2194.3500000000004	2385.08	128.16	1779.789999999999	3448.92	2307.2699999999986	1677.95	3144.099999999999	2238.59	2390.5799999999995	363.42	1643.9399999999996	2269.0999999999985	3254.9699999999993	1907.0499999999984	2346.1499999999996	2516.039999999999	2576.5399999999995	643.1100000000001	2478.9199999999983	1726.5099999999984	3129.7399999999984	2052.09	2617.05	2554.8199999999997	2173.51	588.5599999999998	1924.5399999999981	1494.6499999999985	2727.84	1758.9399999999996	2021.8500000000004	2424.7599999999984	1848.06	750.56	2212.619999999999	1813.360000000001	2515.7599999999984	2207.429999999999	2607.6099999999997	3180.51	1385.9599999999991	1114.4399999999998	2011.4299999999996
K00631	1.0	405.83	0.33	2.0	2.66	70.16	2.0	1.33	1.67	42.09	0.0	2.92	1.33	231.42	1.33	5.42	1.33	1163.0	2.0	3.0	2.0	85.08	11.25	5.0	1.67	34.25	1.33	2.75	2.58	1.33	2.33	0.0	2.33	3.92	2.0	2.33	1.42	0.33	3.92	0.0	0.0	125.0	0.66	0.0	0.0	0.67	0.0	0.0	1.0
K00632	339.0	839.66	304.65999999999997	203.0	371.32	140.32	450.0	174.66	558.34	210.18	468.0	360.84000000000003	530.66	462.84	264.65999999999997	474.84	315.65999999999997	2532.0	168.0	291.0	732.0	210.16	330.5	224.0	478.34000000000003	152.5	232.66	536.5	322.15999999999997	246.66	158.66	255.0	496.65999999999997	937.84	365.0	346.65999999999997	493.84000000000003	142.66	269.84000000000003	214.0	496.0	1318.0	199.32	192.0	484.0	201.34	124.0	150.0	697.0
K00633	3918.0299999999984	3038.669999999999	3281.9200000000014	3500.5499999999997	5154.640000000002	4040.040000000001	4604.129999999998	1489.9600000000005	4424.529999999998	4975.240000000001	2674.219999999999	3891.4999999999964	4726.439999999999	5776.27	4712.539999999997	3447.599999999999	3108.8699999999976	4101.949999999999	3401.849999999999	4160.039999999995	3444.7999999999993	3718.129999999999	3970.0699999999974	2688.2499999999977	3560.4399999999973	4212.459999999999	5922.92	3340.12	4142.279999999999	3879.0999999999995	4600.740000000001	2918.1399999999976	3508.8499999999976	5693.069999999999	3836.3999999999996	4529.169999999998	5322.000000000001	2860.219999999997	3771.9599999999978	4348.900000000001	3193.9199999999983	1938.5100000000007	4872.649999999998	3182.4399999999987	4510.150000000001	3608.3399999999992	2244.4599999999973	2339.2599999999984	7381.959999999998
K00634	3217.3	214.9	2824.6800000000003	3239.2199999999993	3970.9499999999985	1026.9299999999998	5429.439999999999	5946.310000000001	4200.2199999999975	720.17	4698.37	4881.369999999999	3941.1299999999987	1.5	3440.9299999999985	8492.070000000002	2716.5699999999983	713.79	2758.08	5345.540000000003	3669.189999999999	58.25	3301.0599999999986	3531.239999999999	2291.3	456.47	4122.539999999999	2308.9900000000002	2988.52	2594.0899999999992	3557.009999999999	2807.109999999999	4206.99	1793.37	2749.9599999999996	3595.319999999999	5480.990000000003	2279.1700000000005	3991.249999999998	4737.090000000002	5877.800000000004	1088.3	4661.459999999999	2166.89	4122.41	1872.3400000000008	2531.029999999998	1576.5500000000006	6623.78
K00638	6.5	0.0	5.0	19.0	20.5	0.0	5.5	1.0	20.5	0.0	4.5	24.0	20.5	0.0	5.0	3.5	3.5	0.0	0.0	36.5	3.5	0.0	4.0	0.0	23.0	0.0	32.0	8.5	6.0	2.5	0.5	7.0	19.0	5.0	21.0	13.0	13.5	4.0	0.0	12.0	24.5	0.0	33.0	3.0	40.5	2.0	0.0	5.5	21.5
K00639	5579.739999999996	9264.869999999997	11104.820000000003	10167.440000000004	9868.870000000004	12554.330000000002	16755.659999999996	17812.769999999993	4279.859999999996	7558.73	10154.029999999997	15162.900000000001	7060.339999999996	6301.110000000001	18390.889999999992	16050.330000000004	5823.389999999992	7619.169999999997	9298.73	8880.960000000001	9318.310000000003	7546.509999999998	16837.260000000002	11849.600000000002	4304.149999999997	12738.019999999997	15104.04	16874.780000000002	10222.940000000004	9426.349999999997	14015.930000000002	18399.97999999998	6960.379999999995	9773.829999999996	10697.030000000002	13320.930000000002	11414.590000000006	8943.160000000002	10377.680000000006	23587.879999999994	9939.840000000006	7040.330000000001	16677.69999999999	15227.089999999997	4655.999999999999	10498.350000000006	6114.449999999994	17920.579999999998	4677.339999999997
K00640	12450.049999999997	13264.77	15592.950000000003	16115.08	22134.440000000024	18933.13000000001	35194.90000000003	25647.329999999998	11449.690000000006	11535.42	13812.64	28909.29000000003	13799.23	8978.09	35888.860000000015	22837.849999999988	11010.890000000003	14496.759999999998	9039.949999999999	12517.460000000005	18116.220000000005	9930.279999999999	30195.489999999998	20004.590000000004	8475.319999999998	24539.189999999995	29088.400000000023	29474.579999999984	20546.88000000001	14017.86	21041.25999999998	36838.94000000003	10108.019999999999	21306.990000000013	15907.740000000002	26807.170000000002	26203.590000000004	11817.510000000002	16887.080000000016	47871.830000000075	16194.02	10949.77	31399.670000000024	25099.370000000017	11226.599999999999	15472.040000000003	7679.789999999999	34338.360000000015	15421.009999999998
K00641	1106.4099999999999	2378.7999999999993	2421.720000000001	1864.67	1281.279999999999	2266.8600000000006	1041.5900000000004	2148.0	808.6100000000004	3198.3199999999997	1873.939999999999	1387.0299999999988	1812.769999999999	1999.8400000000001	1641.9199999999994	1462.1599999999999	960.4500000000006	1063.4299999999985	3144.2999999999993	2468.379999999999	1806.8199999999993	2413.629999999999	1971.6299999999994	1415.6099999999997	1374.4099999999994	1690.0899999999983	1391.079999999999	1700.67	1448.140000000001	2200.16	2484.6800000000003	426.72999999999973	1001.0400000000016	1464.889999999998	2159.67	1080.4399999999991	789.1000000000003	1970.7699999999986	1829.4699999999996	295.39000000000016	1025.6200000000003	1703.520000000001	1675.589999999998	2027.759999999999	1481.9399999999996	2524.67	1422.4599999999991	939.2700000000008	776.1000000000003
K00643	130.0	104.0	36.0	8.0	38.0	0.0	30.0	2.0	89.0	645.0	41.0	53.0	164.0	0.0	44.0	3.0	97.0	0.0	71.0	135.0	79.0	2.0	136.0	11.0	128.0	69.0	21.0	28.0	116.0	42.0	32.0	126.0	31.0	111.0	68.0	63.0	188.0	35.0	75.0	4.0	608.0	172.0	23.0	40.0	630.0	32.0	30.0	82.0	42.0
K00645	8722.329999999998	7573.499999999999	9084.990000000002	9255.679999999997	12837.879999999997	9571.36	17309.520000000008	14303.339999999997	8686.880000000001	7362.92	9212.519999999999	14576.519999999993	10137.099999999997	4906.59	16402.17	15063.689999999999	7598.130000000002	8886.279999999999	6472.169999999999	9793.98	12722.839999999998	5865.119999999999	14518.479999999998	11013.309999999996	7408.72	11620.029999999999	15202.959999999995	13840.000000000002	11450.119999999997	8217.46	12067.800000000001	16410.439999999988	8976.199999999999	9705.469999999998	9665.64	13244.059999999996	15004.889999999994	7041.300000000001	10764.609999999997	21811.23000000002	11440.499999999993	6126.330000000001	15261.899999999996	11870.869999999997	9037.899999999996	8522.020000000002	5567.360000000003	14615.119999999997	12567.329999999998
K00647	1307.6	564.4600000000002	2962.69	2668.440000000001	829.56	499.84999999999997	3362.8800000000015	11359.950000000003	829.6100000000001	923.43	6300.74	4206.160000000001	1511.5899999999995	246.59	1425.1899999999994	15012.060000000003	1623.9699999999993	1261.08	1959.1599999999999	5904.579999999997	1650.8799999999999	100.58	2129.3700000000003	3886.480000000002	597.7699999999999	323.69	1534.9099999999994	1462.7299999999996	715.6199999999999	2653.0099999999993	4456.679999999998	1519.2199999999998	291.8099999999999	386.65999999999997	2330.4200000000005	1111.4699999999998	931.3999999999999	2045.1699999999994	4277.92	2424.6800000000007	6656.599999999997	575.77	2664.9100000000003	2012.28	2270.8199999999997	1312.3499999999997	3252.560000000002	668.0999999999999	409.55999999999995
K00648	13860.099999999999	15833.699999999999	19698.809999999987	21139.770000000008	27294.460000000025	21436.440000000006	44740.77000000005	36254.759999999995	12431.600000000002	10101.35	18753.700000000004	38645.82000000005	15894.469999999996	7447.09	45604.98000000002	31368.39	12624.699999999995	15449.17	8860.94	16235.97	21663.890000000014	10771.699999999999	38926.860000000015	25979.52000000002	8969.82	28713.980000000003	36067.840000000026	38365.61999999999	25417.77	15147.510000000004	25882.279999999984	47505.36000000003	10381.719999999996	19499.720000000012	19367.229999999996	33846.410000000025	31948.590000000022	14390.919999999996	21151.810000000027	61701.31000000005	20245.480000000007	12639.800000000001	41247.33000000003	33044.67000000001	11033.179999999998	19293.69000000001	9577.129999999996	44424.45000000001	17051.15
K00651	6999.92	3803.4500000000003	6811.27	7275.010000000001	11321.599999999997	6249.0	16189.929999999995	12078.339999999997	7701.770000000002	2620.85	7710.580000000001	12908.239999999996	7832.330000000003	2345.25	15413.249999999998	13341.779999999999	6427.680000000004	4944.85	4012.87	7141.600000000003	8522.020000000002	2368.24	12631.599999999999	9261.699999999997	5527.310000000001	7598.9400000000005	13266.879999999997	11886.830000000004	9816.73	6093.799999999998	9102.620000000003	15813.20999999999	7665.660000000001	6713.330000000001	7045.970000000001	11781.619999999999	13581.539999999995	5393.5300000000025	8624.889999999998	21284.84	10463.879999999996	4003.3100000000004	13345.31	9663.109999999999	7037.96	6094.350000000003	4041.3999999999983	13573.849999999999	11540.73
K00652	6403.749999999998	9519.86	10493.080000000002	10384.690000000002	11744.660000000005	13505.2	22970.47000000003	20286.519999999993	4195.13	7362.999999999999	12354.44	18573.010000000006	6696.929999999996	6600.18	22656.260000000006	21743.54	6179.989999999996	10210.789999999999	7040.199999999999	6694.239999999995	11303.700000000003	6948.449999999999	19880.010000000024	12982.510000000004	3156.8499999999985	16433.13	18625.18000000001	19941.49000000002	11950.940000000002	9738.599999999999	15084.420000000002	24526.990000000005	5882.519999999997	13105.369999999997	11183.770000000002	16933.84000000001	15035.020000000006	9477.010000000004	10925.410000000007	31453.730000000065	12630.380000000006	7302.460000000001	20977.190000000042	17695.140000000018	4488.519999999999	11064.030000000008	6273.759999999996	23181.630000000016	4323.4
K00655	11886.329999999998	9231.919999999998	11009.170000000002	11217.349999999999	16626.210000000006	12047.19	21280.020000000033	17056.839999999997	12398.380000000003	9970.0	10925.019999999999	17370.1	13417.099999999997	7320.09	20957.840000000004	17838.25999999999	10014.629999999996	12867.289999999999	8709.67	12829.989999999998	15077.339999999998	7661.699999999999	17404.24000000001	13951.649999999998	9969.219999999996	15233.699999999999	18952.64000000001	15410.180000000002	16215.039999999999	10605.130000000003	14983.460000000001	19071.949999999997	12181.369999999995	13768.549999999997	11312.48	16338.229999999998	19638.30999999999	8757.8	13535.529999999997	26108.070000000047	14764.839999999995	7632.500000000001	17948.570000000007	12950.539999999997	12623.9	10160.189999999995	6871.860000000003	17429.63000000001	19642.830000000024
K00656	14815.449999999997	10383.779999999999	19446.350000000013	19254.559999999998	24831.560000000027	14260.86	38174.06000000004	29411.959999999992	15539.140000000005	8919.77	20123.300000000007	31805.58000000002	18844.430000000008	7052.360000000001	36827.45000000001	27651.719999999998	13004.210000000006	12893.8	12937.719999999998	20194.640000000025	20347.32000000001	7185.029999999999	30295.170000000016	20522.950000000004	12066.09	17657.399999999994	30631.460000000036	27054.45000000002	22636.67000000001	16111.059999999996	20674.02000000001	30532.350000000024	13636.17	13794.239999999998	17360.37000000001	26789.950000000015	28702.880000000005	14118.910000000003	18658.190000000013	40958.240000000056	20356.8	9234.82	33655.78000000002	23886.050000000025	16232.109999999999	17478.530000000013	9401.860000000006	27877.11000000002	23072.19000000002
K00657	3707.92	3738.9500000000003	6736.27	6097.010000000001	6624.600000000002	6257.5	13778.429999999995	13420.839999999997	2798.2699999999986	2639.35	7518.080000000001	11281.239999999996	4019.8299999999986	2344.75	13816.749999999998	12905.779999999997	3506.679999999998	4964.85	4756.87	5391.600000000003	5491.520000000001	2390.24	11369.099999999999	8020.200000000003	2021.8100000000006	7664.9400000000005	10474.879999999997	10552.830000000004	7037.730000000001	5450.799999999998	7791.120000000002	12846.709999999994	3902.66	6789.830000000001	5603.470000000001	9197.12	8556.040000000003	5250.0300000000025	6144.390000000004	16585.840000000004	7176.380000000004	4270.81	11556.81	9254.109999999999	3107.9600000000005	5797.350000000003	3147.8999999999983	12393.349999999999	3354.7299999999996
K00658	3444.6799999999985	7377.079999999999	5691.870000000001	5467.76	6092.5199999999995	8768.1	10805.839999999998	10397.750000000002	2200.9999999999986	5838.59	6523.119999999999	8911.999999999998	3557.9699999999984	4872.26	11494.06	10755.53	3285.8499999999985	8409.32	4529.069999999999	3465.869999999998	5082.370000000001	5779.039999999999	10232.509999999998	6886.819999999999	2082.679999999998	10486.789999999997	9587.789999999999	10365.540000000003	6326.120000000001	4961.04	8578.49	12452.149999999998	3214.3899999999976	7872.309999999998	6161.26	8413.619999999999	7329.469999999999	5500.219999999998	6170.339999999999	15673.969999999998	6545.599999999999	5205.490000000001	10456.679999999997	9232.06	2118.22	6365.01	3631.729999999999	12315.599999999999	2406.419999999999
K00661	14248.849999999993	14090.999999999998	17058.89	17246.379999999997	21792.53000000003	19403.160000000007	29541.110000000037	27156.93999999999	14077.450000000003	13218.77	17702.06	25679.46000000002	15564.270000000002	12247.76	30870.17000000001	28858.99	12915.780000000004	12538.959999999995	14448.76	16995.91	17712.960000000003	12438.029999999997	26979.050000000014	19947.950000000004	10638.959999999997	20748.92999999999	26744.210000000025	25858.899999999994	21408.600000000002	16302.199999999997	23764.19000000001	30818.42000000002	13684.219999999994	19111.850000000017	17819.630000000005	23662.91000000001	24099.060000000005	14583.49	19608.30000000003	40437.29000000002	19277.119999999995	11966.830000000002	27810.410000000033	22678.13000000002	12730.599999999999	17007.550000000017	11223.210000000005	28381.940000000017	20198.000000000004
K00662	68.5	51.0	389.0	41.0	99.5	223.0	664.5	500.0	134.5	222.0	537.5	35.0	91.5	58.0	1003.0	112.5	97.5	215.0	884.0	53.5	97.5	42.0	512.0	248.0	50.0	237.0	77.0	139.5	1960.0	661.5	129.5	22.0	179.0	268.0	68.0	141.0	190.5	535.0	102.0	99.0	488.5	370.0	65.0	65.0	493.5	455.0	115.0	427.5	66.5
K00666	3178.92	4488.780000000001	4927.09	4904.010000000001	6011.760000000003	5815.33	11734.439999999997	10189.669999999996	2392.099999999999	3090.52	5933.75	9686.579999999996	3329.4899999999984	2720.92	11267.579999999998	11003.279999999997	3109.1799999999985	6650.68	2550.2	3438.429999999999	4386.189999999999	2433.0699999999997	9818.439999999999	6273.200000000003	1465.8100000000002	7312.77	9428.209999999997	9591.160000000003	6416.060000000001	3881.6300000000006	6683.120000000002	12680.879999999994	3039.1499999999996	5936.33	4889.800000000001	8481.61	7892.050000000004	4075.029999999999	5041.060000000004	15885.170000000004	7351.880000000004	3402.13	10712.96	8457.94	3248.7900000000004	4655.519999999999	2601.399999999998	11332.679999999998	2391.4
K00673	35.0	430.83	5.33	4.0	7.66	70.16	8.0	1.33	14.67	197.09	13.0	16.92	28.33	231.42	7.33	6.42	18.33	1163.0	9.0	28.0	26.0	85.08	44.25	5.0	33.67	47.25	4.33	10.75	27.58	10.33	4.33	16.0	7.33	39.92	20.0	19.33	48.42	5.33	14.92	2.0	115.0	154.0	2.66	6.0	133.0	5.67	1.0	14.0	16.0
K00674	803.0	1945.0	1073.1699999999998	1003.5	678.32	1441.49	917.9900000000001	2695.66	691.68	1791.6	565.8299999999999	1460.92	1012.3299999999999	795.25	787.66	1968.7600000000002	461.98999999999995	4077.17	646.6700000000001	2102.67	1063.83	1214.91	1059.41	1504.0	767.01	2046.42	1009.16	705.4200000000001	947.41	343.15999999999997	1237.83	591.8299999999999	859.5	1638.76	594.1700000000001	742.9999999999999	1016.7500000000001	263.49	1212.5900000000001	690.1700000000001	1303.0	1120.3400000000001	930.1699999999998	760.67	1281.67	360.84000000000003	459.0	793.1700000000001	766.8300000000002
K00675	26.0	430.5	367.17	31.5	47.81999999999999	226.99000000000004	589.4900000000001	484.15999999999997	30.180000000000007	206.59999999999997	520.33	29.42	33.33	238.75	955.6600000000001	86.76	17.989999999999995	1238.67	860.67	38.17	37.83	109.91	410.90999999999997	226.5	29.010000000000005	211.92	42.16	58.42	54.91	649.6600000000001	109.33	17.33	36.5	172.75999999999996	45.67	38.0	36.25	521.49	106.09	94.67	23.0	425.84000000000003	49.17	27.17	31.67	443.84000000000003	112.5	410.17	11.83
K00677	6658.749999999998	10605.53	11463.750000000004	11173.690000000002	12035.000000000005	14755.54	23528.47000000003	22899.189999999995	4298.96	8883.909999999998	12830.44	19845.590000000015	7075.599999999996	6927.26	23222.930000000008	23453.62	6330.159999999995	11904.289999999999	7647.199999999999	8553.739999999994	11842.200000000003	7966.369999999999	20659.760000000024	14304.510000000004	3409.679999999999	18383.38	19236.35000000001	20490.74000000002	12159.360000000002	9934.769999999997	16094.090000000002	24959.990000000005	5967.689999999998	14654.449999999999	11588.270000000002	17401.01000000001	15312.600000000006	9671.180000000004	11856.990000000007	31893.230000000065	13095.380000000006	8082.960000000001	21701.530000000042	18363.640000000014	5156.519999999999	11318.360000000006	6632.259999999996	23714.630000000016	4435.4
K00680	2953.12	3840.4	4598.280000000001	4501.12	5370.959999999999	4797.23	10078.939999999999	11045.85	2382.93	2078.81	5670.86	8471.119999999999	3177.37	816.98	9715.47	10302.670000000002	2853.08	4762.9	2438.64	4301.9	4249.48	2417.23	8238.579999999998	6328.62	1624.54	6673.900000000001	6952.48	7890.26	5469.11	3456.36	5937.12	9888.74	1950.02	4766.41	4036.52	6538.150000000001	6101.11	3467.83	5087.900000000001	12804.26	5833.74	3466.54	7949.5700000000015	6673.900000000001	2087.4	4124.02	2526.37	9930.140000000001	2352.1
K00681	625.5	2000.83	292.33	248.0	746.66	1316.16	462.0	532.3299999999999	880.17	2209.09	391.0	396.92	845.83	797.4200000000001	318.33	621.4200000000001	642.3299999999999	4061.0	307.0	622.0	736.0	1206.08	557.25	521.0	535.67	2002.25	626.3299999999999	486.75	531.0799999999999	261.33	659.3299999999999	498.5	775.33	1692.92	399.5	469.33	933.92	235.32999999999998	772.9200000000001	601.0	1457.0	1160.0	302.65999999999997	269.0	1627.0	276.67	306.0	657.0	405.5
K00683	778.2600000000009	2189.289999999999	1493.3900000000012	1021.3399999999999	957.9500000000006	2041.3700000000008	593.9400000000013	5.0	591.6200000000007	2492.0	1431.269999999999	145.86000000000035	1325.6099999999997	1928.3500000000004	1125.2700000000004	7.66	787.3000000000004	1004.2700000000008	2562.2999999999993	637.2100000000012	1196.6599999999994	2316.9699999999993	1231.629999999999	394.29999999999984	1084.5699999999993	1491.5899999999983	933.5700000000012	1197.6599999999996	1140.9800000000005	2012.6299999999992	1807.3199999999997	137.9100000000001	782.2100000000015	1247.8799999999983	1782.3500000000004	649.2700000000007	468.9399999999997	1837.5999999999985	1060.6399999999994	119.22999999999995	407.9399999999997	1443.3400000000006	1002.6000000000008	1333.2499999999989	747.2600000000009	2321.66	1123.9599999999991	718.2800000000007	565.2600000000002
K00684	1568.5599999999977	2712.129999999999	2574.3300000000013	1774.0900000000004	1744.1399999999999	2374.9500000000007	3333.2799999999993	2671.5899999999992	1267.6499999999996	3164.9799999999996	4860.509999999998	1414.2200000000003	2650.229999999999	2230.76	2220.530000000001	5550.1500000000015	1826.8999999999996	2253.2199999999984	3735.729999999999	1631.819999999999	1974.4600000000005	2499.709999999999	2290.44	993.1000000000005	1707.7799999999995	1680.4099999999985	2099.2499999999986	1893.7100000000007	2252.6400000000012	3690.5800000000004	3375.3199999999993	753.1900000000005	1418.0100000000016	2051.3799999999983	3185.8799999999997	1556.54	1751.8600000000006	3322.0199999999973	2345.239999999998	1242.4799999999998	4053.0199999999973	1713.020000000001	2791.4599999999987	2159.8999999999987	2290.949999999999	3667.179999999999	2495.0899999999974	960.1200000000006	1112.1800000000003
K00685	36.0	32.0	6.0	2.0	5.0	7.0	9.0	0.0	16.0	165.0	15.0	14.0	30.0	2.0	8.0	3.0	20.0	7.0	8.0	26.0	25.0	7.0	36.0	1.0	32.0	19.0	4.0	9.0	25.0	9.0	5.0	24.0	6.0	43.0	21.0	19.0	50.0	6.0	13.0	3.0	123.0	32.0	3.0	7.0	147.0	6.0	1.0	16.0	15.0
K00686	29.0	0.0	7.5	0.0	1.0	0.0	15.0	0.0	12.5	0.0	2.0	1.5	23.0	0.0	4.0	7.0	26.5	0.0	6.5	0.0	10.0	0.0	5.5	2.0	31.0	0.0	0.0	13.0	12.0	8.5	2.5	18.0	16.0	0.0	5.5	14.0	16.0	1.5	4.0	24.0	10.0	0.0	0.0	4.5	26.0	7.5	2.0	12.5	15.5
K00687	20.5	5.17	4.84	3.5	17.159999999999997	6.83	19.489999999999995	3.83	11.51	4.51	3.33	2.5	22.5	2.83	10.33	16.340000000000003	13.66	25.17	4.67	3.17	21.83	21.33	18.659999999999997	10.5	24.340000000000003	6.67	5.83	4.67	44.83	4.83	7.5	2.33	28.67	10.84	4.17	5.67	19.83	2.16	3.17	4.67	17.0	10.34	6.51	3.17	24.67	4.17	4.0	3.17	11.83
K00688	12374.979999999998	8779.58	12276.600000000002	12946.100000000004	19907.240000000034	12411.95	26402.21000000005	19636.92999999999	13248.920000000006	6559.33	11672.59	21495.96000000003	13642.060000000005	4817.01	27226.780000000013	18474.43	10914.080000000005	9235.569999999998	8952.599999999999	12150.420000000004	17075.980000000007	6158.949999999999	22373.040000000008	16647.800000000003	9891.590000000002	14587.849999999999	22156.130000000026	21106.54000000001	16771.37000000001	12181.379999999997	16839.44000000002	27441.400000000027	13652.169999999998	11202.21	12913.850000000004	20471.160000000014	23310.90000000001	10225.050000000005	15439.130000000005	37316.320000000065	14850.900000000007	7745.330000000001	22397.270000000033	17268.51000000001	11704.409999999998	11806.530000000006	7313.489999999995	24783.970000000012	20799.910000000007
K00689	20.0	2.67	3.84	3.5	17.159999999999997	2.83	7.49	3.83	11.51	2.51	3.33	2.5	21.0	1.33	6.33	13.34	11.66	3.67	4.67	3.17	21.83	1.83	5.66	9.5	24.340000000000003	3.67	5.83	4.67	41.33	3.33	6.0	2.33	28.17	4.84	2.67	5.67	14.83	2.16	3.17	4.67	17.0	4.84	5.51	3.17	24.67	3.17	3.5	3.17	7.83
K00690	555.5	474.33	1346.33	244.0	495.66	567.16	2035.0	1557.33	473.67	567.0899999999999	1674.0	226.92000000000002	532.8299999999999	250.92	3054.33	377.41999999999996	466.33	1393.5	2721.0	254.0	550.0	156.58	1429.25	922.0	654.6700000000001	570.25	495.33000000000004	368.75	875.0799999999999	2125.83	649.8299999999999	386.0	838.83	557.9200000000001	427.5	336.33000000000004	656.42	1707.33	628.9200000000001	725.0	594.0	1091.5	324.66	205.0	616.0	1471.67	462.5	1440.0	887.0
K00691	313.5	171.17	153.84	171.5	98.16	313.83000000000004	488.48999999999995	86.83	199.50999999999996	271.51000000000005	89.33	155.49999999999997	286.5	53.83	156.33	310.34000000000003	206.66000000000003	297.16999999999996	362.67	217.17	281.83	26.33	435.65999999999997	159.5	183.34	145.67	214.83	226.67	2469.83	122.83	220.5	218.33	516.6700000000001	1021.84	280.17	379.67	409.83	96.16	98.17	352.67	1095.0	423.34000000000003	356.51000000000005	141.17000000000002	581.67	156.17000000000002	81.0	275.16999999999996	205.83
K00694	54.0	1795.83	119.33	51.0	16.66	1229.16	217.0	474.33	24.67	988.09	106.0	83.92	27.33	789.4200000000001	131.32999999999998	299.42	9.33	3999.0	128.0	70.0	32.0	1182.08	131.25	355.0	36.67	1857.25	253.32999999999998	101.75	111.58	112.33	448.33	166.0	57.33	1390.92	115.0	131.32999999999998	100.42	140.33	222.92000000000002	263.0	22.0	820.0	127.66	46.0	30.0	161.67	112.0	423.0	17.0
K00696	25.0	0.0	12.0	21.0	31.0	0.0	23.0	11.0	90.0	0.0	27.0	21.0	63.0	0.0	23.0	9.0	8.0	0.0	31.0	41.0	58.0	0.0	42.0	22.0	38.0	0.0	18.0	46.0	0.0	16.0	15.0	16.0	104.0	0.0	4.0	27.0	38.0	2.0	83.0	41.0	18.0	0.0	8.0	37.0	42.0	8.0	31.0	22.0	0.0
K00697	3.0	405.83	0.33	2.0	2.66	70.16	4.0	1.33	4.67	49.09	1.0	2.92	4.33	231.42	3.33	5.42	4.33	1163.0	3.0	4.0	3.0	85.08	14.25	5.0	1.67	35.25	1.33	2.75	2.58	1.33	2.33	8.0	3.33	5.92	4.0	3.33	2.42	1.33	5.92	0.0	8.0	127.0	1.6600000000000001	1.0	14.0	1.67	0.0	2.0	1.0
K00700	10882.329999999998	6104.249999999999	9619.490000000002	10431.679999999998	15579.879999999996	8780.86	18990.520000000033	15597.339999999997	11650.880000000003	6027.67	9807.019999999999	15979.269999999995	11771.099999999995	4356.09	19202.170000000002	15559.439999999999	9326.129999999994	6139.779999999999	7826.669999999999	11969.48	14172.339999999998	4811.869999999999	15815.729999999998	12809.309999999996	9065.22	10087.529999999999	16671.96	14371.500000000002	12889.369999999997	9958.460000000003	13315.300000000001	18350.43999999999	10767.199999999995	8529.719999999998	10299.64	14616.559999999998	17655.639999999996	7898.300000000001	12801.359999999995	25252.730000000043	12834.499999999993	5910.830000000001	16014.399999999996	11786.869999999999	10637.4	8946.519999999995	6541.860000000003	16181.619999999999	18649.330000000024
K00702	1804.5	67.0	795.0	1350.5	2693.5	450.5	2527.0	1201.5	2698.5	453.5	829.0	1997.5	1762.0	6.0	2677.5	771.0	1262.0	145.0	1349.5	2345.0	1388.5	34.0	1647.0	1761.5	1172.0	320.0	1792.5	861.0	1169.5	1412.0	1299.5	1840.0	826.0	960.0	954.5	1835.0	2777.5	810.0	1859.5	3109.0	1150.5	401.0	1860.0	406.5	1760.5	764.0	885.5	1308.0	5333.0
K00703	7582.42	3796.9500000000003	7099.77	7766.010000000001	11240.099999999997	6473.5	15805.929999999995	14336.839999999997	7738.770000000002	3195.35	7410.080000000001	13515.739999999996	8004.830000000003	2350.75	15156.249999999998	14911.779999999999	6570.180000000004	4997.35	4005.87	8622.600000000002	11080.519999999999	2375.24	12798.099999999999	10532.199999999997	5765.310000000001	8278.44	13264.879999999997	12189.830000000004	9730.73	6349.799999999998	9798.620000000003	16057.70999999999	7985.660000000001	7000.330000000001	7371.470000000001	11837.619999999999	13633.039999999995	5099.0300000000025	9547.889999999998	21496.84	10480.379999999996	4046.8100000000004	12955.31	9900.109999999999	7071.46	5742.350000000003	4390.400000000003	13864.849999999999	11613.23
K00705	8905.829999999998	6083.249999999999	9224.990000000002	8958.179999999998	12864.379999999997	8716.86	17323.52000000001	15189.339999999997	8865.380000000001	5926.67	9490.019999999999	13971.269999999995	9765.599999999995	4346.09	17461.67	15810.939999999999	7602.630000000002	6069.779999999999	7643.669999999999	9651.98	12771.839999999998	4784.869999999999	14555.729999999998	11537.309999999996	7708.719999999999	9980.529999999999	14607.459999999994	13618.000000000002	11003.369999999997	9175.960000000003	12240.800000000001	16602.939999999988	9498.199999999995	8511.719999999998	9557.64	12737.059999999998	14593.639999999994	7637.300000000001	11306.359999999995	22507.23000000002	10949.499999999995	5894.330000000001	14199.899999999998	11455.369999999997	8314.9	8620.52	5849.360000000003	15132.619999999997	13068.329999999998
K00712	5.0	0.0	5.0	45.0	4.0	0.0	38.0	13.0	2.0	1.0	6.0	19.0	34.0	5.0	13.0	26.0	7.0	2.0	0.0	40.0	17.0	0.0	116.0	19.0	0.0	3.0	3.0	53.0	194.0	1.0	19.0	26.0	60.0	0.0	5.0	84.0	18.0	14.0	4.0	7.0	227.0	2.0	4.0	43.0	28.0	38.0	6.0	93.0	28.0
K00721	8407.539999999999	6479.17	9687.7	12285.469999999998	16108.939999999997	11486.42	23749.439999999995	20873.049999999996	8786.960000000001	4780.16	8800.630000000001	22870.6	7971.870000000003	5973.0	24892.42	18937.790000000005	7143.810000000003	7242.580000000001	3461.3199999999997	11473.330000000002	9939.689999999999	5016.74	20758.329999999994	15447.999999999998	3502.2999999999993	15439.740000000002	21423.57999999999	20116.51	12713.289999999999	7346.359999999999	14734.730000000001	27346.659999999985	4655.000000000001	12550.599999999999	9576.98	19531.089999999993	18713.759999999995	6494.910000000003	12668.519999999997	35798.59000000001	10727.799999999994	5239.81	23305.489999999998	17079.66	6191.17	8310.850000000002	5414.270000000004	23796.319999999996	14049.520000000002
K00737	1549.5	6.0	278.0	1195.0	2538.5	9.0	1505.0	633.0	2564.5	41.0	248.0	1860.5	1548.5	0.0	1577.0	403.5	1113.5	12.0	104.0	2141.5	1127.0	6.0	1052.0	1319.5	915.5	70.0	1535.5	551.0	864.0	614.0	1015.0	1519.0	591.0	3.0	573.5	1616.0	2530.0	190.0	1566.5	2741.0	903.0	0.0	1671.5	265.5	1600.0	199.0	682.0	766.0	5155.0
K00745	20.0	2.67	3.84	3.5	17.159999999999997	2.83	7.49	3.83	11.51	2.51	3.33	2.5	21.0	1.33	6.33	13.34	11.66	3.67	4.67	3.17	21.83	1.83	5.66	9.5	24.340000000000003	3.67	5.83	4.67	41.33	3.33	6.0	2.33	28.17	4.84	2.67	5.67	14.83	2.16	3.17	4.67	17.0	4.84	5.51	3.17	24.67	3.17	3.5	3.17	7.83
K00748	4272.829999999998	7404.579999999999	7374.150000000002	6837.180000000001	7095.220000000002	9157.03	13228.529999999995	12807.009999999997	2752.3699999999976	7075.16	7775.69	11193.769999999995	5059.0999999999985	4872.76	13007.339999999998	12625.599999999997	3824.469999999997	8536.109999999999	5706.499999999999	5853.810000000001	8205.01	5788.039999999999	11869.069999999998	8127.810000000001	2818.8799999999974	11343.859999999999	10998.129999999996	11488.830000000004	7259.540000000002	6501.129999999998	9568.800000000003	12806.109999999991	3767.0299999999975	8961.879999999997	7326.470000000001	9792.39	8748.310000000001	6126.140000000001	7052.690000000003	16261.060000000003	7290.000000000003	5325.990000000001	12407.389999999996	10603.699999999999	3960.23	7429.850000000002	4130.359999999997	12595.449999999999	2912.999999999999
K00752	5.0	22.0	363.0	26.0	28.0	154.0	580.0	479.0	17.0	162.0	517.0	24.0	11.0	6.0	948.0	68.0	5.0	72.0	854.0	32.0	14.0	23.0	394.0	212.0	3.0	174.0	35.0	51.0	11.0	645.0	101.0	15.0	6.0	164.0	41.0	30.0	20.0	519.0	99.0	90.0	6.0	296.0	43.0	24.0	7.0	440.0	109.0	407.0	3.0
K00754	1462.9099999999978	2318.9699999999993	1876.5600000000013	1557.17	1155.4399999999996	2250.1900000000005	1995.079999999998	2570.83	1019.1200000000005	2626.83	4067.2699999999986	599.0299999999999	2036.2699999999988	2075.67	1389.25	5371.0	1629.6099999999983	1216.6	3116.9699999999993	1257.0499999999981	1878.15	2417.459999999999	2148.2899999999995	1075.1099999999997	1458.249999999999	1628.2599999999984	1343.4099999999983	1691.3400000000004	4827.970000000001	2676.99	3236.6800000000003	755.5600000000005	1828.7099999999991	1499.7299999999982	2674.34	1330.6099999999994	1213.4300000000003	2875.4299999999985	2163.14	953.5600000000013	5054.619999999999	1594.860000000001	1605.0999999999988	1815.429999999999	1590.6100000000004	3110.84	2345.459999999999	1455.4399999999996	1082.4300000000003
K00756	1580.5	56.17	993.3399999999999	611.0	1628.1599999999999	271.83000000000004	1772.9899999999998	1048.33	1598.0100000000002	273.51000000000005	999.33	594.5	1937.0	27.83	1781.83	1166.8400000000001	1299.6599999999999	184.17	1197.17	767.67	1798.33	64.33	1412.6599999999999	1060.0	1884.3400000000001	253.67	1194.83	869.17	2485.33	1146.33	990.5	1262.33	2710.67	319.84000000000003	743.67	1051.67	2004.83	822.6600000000001	1098.67	1572.17	1738.0	504.34000000000003	679.0099999999999	486.67	1639.17	835.17	456.5	1225.17	2662.33
K00757	6142.92	3808.9500000000003	7180.770000000001	7394.010000000001	10263.099999999997	6524.0	15419.929999999995	14351.839999999997	6865.270000000002	2557.85	7696.580000000001	13102.239999999996	6286.830000000003	2343.75	15595.249999999998	14202.279999999999	5617.680000000004	4935.35	4724.37	8172.600000000003	7769.020000000001	2366.24	12413.599999999999	10020.199999999997	4301.8099999999995	7759.4400000000005	12415.879999999997	11585.330000000002	7817.730000000001	6345.799999999999	9491.620000000003	15357.20999999999	6019.660000000001	6820.330000000001	6718.470000000001	11055.119999999999	11869.539999999995	5445.530000000002	9175.389999999998	20853.34	9208.379999999996	4270.81	12566.31	9503.109999999999	5694.96	5805.350000000003	4281.9	13705.349999999999	10229.23
K00758	35.0	430.83	5.33	4.0	7.66	70.16	8.0	1.33	14.67	197.09	13.0	16.92	28.33	231.42	7.33	6.42	18.33	1163.0	9.0	28.0	26.0	85.08	44.25	5.0	33.67	47.25	4.33	10.75	27.58	10.33	4.33	16.0	7.33	39.92	20.0	19.33	48.42	5.33	14.92	2.0	115.0	154.0	2.66	6.0	133.0	5.67	1.0	14.0	16.0
K00759	5268.8	2253.4	3143.85	2820.7199999999993	5282.270000000003	2835.42	7049.930000000002	5884.970000000001	5587.9000000000015	3263.2700000000004	5244.700000000001	4047.789999999999	5328.460000000004	872.25	5566.090000000003	8573.330000000002	4454.060000000002	5011.96	4213.75	4750.210000000003	6904.020000000001	1311.66	4383.469999999999	4553.24	4967.81	3440.39	5262.700000000003	2753.91	6720.43	4624.749999999999	4760.84	4670.440000000002	6640.990000000001	3632.63	3811.129999999999	4320.819999999998	7412.7400000000025	3620.1599999999985	5158.840000000004	7236.760000000001	8345.800000000003	2349.1400000000003	3914.1299999999997	1934.06	6746.58	2955.179999999999	3120.5299999999984	3781.719999999999	9311.61
K00760	8807.829999999998	6085.919999999999	9340.830000000004	9376.179999999998	12926.039999999997	8602.69	17841.010000000006	14361.169999999996	8925.390000000003	5943.68	9637.85	14546.769999999993	10378.599999999995	4396.42	17304.500000000004	14963.279999999999	7764.790000000002	6179.949999999999	7170.839999999999	9745.149999999998	12992.669999999998	4784.699999999999	15013.889999999998	11017.809999999996	7442.0599999999995	9952.699999999999	15158.789999999995	13947.170000000002	13888.699999999997	8778.289999999997	11797.300000000001	16193.769999999988	9593.869999999997	8437.059999999998	9593.81	13365.729999999996	15267.969999999994	7419.460000000001	10687.529999999997	21704.900000000023	11893.499999999993	5555.670000000001	15252.409999999998	11928.039999999997	9068.569999999998	8868.190000000002	5596.360000000003	14726.289999999997	12740.159999999998
K00761	7619.57	4664.450000000001	7234.55	7452.429999999999	10981.300000000007	6703.93	15645.620000000006	13349.600000000004	7972.139999999997	4392.42	7800.15	12853.010000000007	8400.959999999997	2922.25	14090.530000000008	14521.850000000002	6509.2999999999965	7624.14	4524.3	8759.539999999997	10935.660000000003	3210.74	11985.160000000007	9787.690000000006	6155.509999999999	9096.01	12848.220000000005	10763.120000000003	11441.650000000001	6733.390000000001	9481.430000000002	13835.170000000006	8320.8	8034.900000000001	7097.679999999999	11327.390000000007	13495.380000000005	5307.449999999997	9086.240000000005	19000.93	10536.280000000006	4282.31	12486.020000000002	9066.75	8510.970000000001	5927.189999999998	4288.5300000000025	12042.700000000004	11690.31
K00762	11584.829999999998	8997.75	10927.490000000002	11261.179999999998	16801.88000000001	11207.36	21158.020000000033	16624.839999999997	12637.880000000003	8742.67	11033.019999999999	17336.769999999997	13153.599999999995	5514.59	20805.670000000002	16563.940000000002	10008.629999999996	11948.779999999999	8696.17	13040.48	15145.839999999998	7013.369999999999	17248.73000000001	13815.809999999998	9893.22	13966.029999999999	18531.960000000006	15463.500000000002	15827.369999999999	10600.960000000003	14473.800000000001	18943.94	11760.199999999995	11609.219999999998	11340.14	15978.559999999996	19246.64	8789.3	13756.359999999997	26352.230000000043	14555.499999999993	7501.330000000001	17758.40000000001	12781.369999999997	12701.9	10186.019999999995	6940.360000000003	17247.62000000001	19435.83000000002
K00763	5430.65	2170.4	2837.07	2907.3	6149.57	2726.49	5990.74	2943.21	6264.030000000001	2714.7000000000003	2532.63	4069.52	5863.33	896.25	4813.3099999999995	3695.26	4187.44	5067.17	3075.82	4660.77	7625.38	1315.66	4030.41	4071.75	5311.110000000001	3271.82	5523.36	3092.62	6877.01	3063.66	3483.5299999999997	4337.98	7612.85	3912.5600000000004	3409.42	4517.55	7905.9	2233.74	4397.99	6580.67	5764.9	2415.6400000000003	3600.42	1955.92	6454.07	2141.34	1895.4	3323.37	10130.03
K00764	14487.249999999996	11028.7	14937.090000000004	15808.690000000002	22431.660000000036	16421.370000000003	31474.460000000043	26314.519999999993	14678.970000000005	10614.42	15812.77	26361.090000000033	15913.600000000004	8765.09	30433.760000000017	28869.459999999995	12766.820000000005	13372.46	9823.369999999999	15983.910000000003	19403.530000000013	8749.699999999999	25917.42000000001	19936.51000000001	10986.020000000002	20265.049999999992	27497.18000000004	24939.910000000014	19086.690000000013	13637.099999999999	21167.590000000007	31520.320000000025	14575.359999999999	18316.290000000008	15971.940000000002	24097.180000000015	26423.43000000001	11803.840000000004	18706.660000000014	42054.90000000006	20458.380000000005	9964.300000000001	27253.540000000034	20911.31000000002	14067.689999999999	13630.530000000006	9378.760000000007	27868.800000000017	21628.230000000003
K00765	8144.829999999998	7566.249999999999	9387.990000000003	9012.18	12554.379999999997	9709.36	17584.020000000008	14723.339999999997	8284.380000000001	7513.17	9689.519999999999	14272.769999999995	9749.599999999999	4898.09	17153.670000000006	14924.439999999999	7076.630000000002	8871.28	7275.169999999999	9538.979999999998	12346.839999999998	5864.869999999999	14646.229999999998	11037.309999999996	6903.719999999999	11745.029999999999	14552.459999999994	13689.500000000002	10971.869999999997	8757.959999999997	11951.300000000001	16278.439999999988	8553.199999999999	9817.219999999998	9467.64	13046.059999999998	14489.139999999994	7512.300000000001	10604.859999999997	21645.73000000002	11025.999999999993	6387.830000000001	15110.399999999996	11802.869999999997	8754.399999999998	8880.020000000002	5552.360000000003	14861.619999999997	11912.329999999998
K00766	5967.92	3424.6200000000003	4997.4400000000005	6104.510000000001	9099.939999999997	5913.84	13304.929999999995	11358.009999999997	5906.600000000002	3428.2599999999998	5962.080000000001	11480.819999999998	5795.000000000004	2091.83	12657.92	12298.359999999999	5089.850000000004	3655.3500000000004	2523.37	5967.600000000003	8749.520000000002	2234.16	10894.849999999999	8408.699999999999	3948.639999999999	7969.1900000000005	11205.049999999997	10511.580000000004	7977.6500000000015	5019.469999999998	8334.79	14870.70999999999	5435.830000000001	6717.910000000001	6028.470000000001	10295.289999999997	11576.619999999997	4172.699999999999	7353.470000000003	19729.84	8919.379999999996	3643.3100000000004	11602.65	8632.11	5795.46	4766.680000000003	3628.8999999999983	12687.349999999999	8793.23
K00767	5879.829999999998	6136.579999999999	8244.150000000001	7444.680000000001	8793.720000000003	8312.53	14517.529999999995	13024.509999999997	4531.869999999998	6297.66	8414.19	11885.769999999993	7028.600000000002	4328.76	14005.339999999998	13673.599999999997	5301.470000000003	5906.609999999999	6042.499999999999	6657.31	10134.009999999998	4723.039999999999	12712.569999999998	8983.31	5292.879999999999	9688.359999999999	12093.129999999996	12495.830000000002	9658.039999999999	7081.629999999999	10061.300000000003	14027.60999999999	6781.029999999998	8222.379999999997	8373.970000000001	10766.389999999996	10802.809999999996	6570.140000000001	7882.190000000003	17762.060000000005	9165.999999999998	5363.990000000001	13036.389999999996	11227.199999999999	6141.73	7985.850000000002	4417.860000000002	12960.449999999999	5609.999999999998
K00768	5606.579999999999	5872.079999999999	8068.150000000002	7144.180000000001	9490.470000000003	7554.530000000001	15795.279999999993	10994.759999999997	5167.62	5116.16	8907.69	11508.269999999993	7586.100000000002	4329.26	15550.589999999997	11827.099999999997	5460.220000000002	5404.109999999999	5884.749999999999	5320.309999999998	7648.760000000002	4710.789999999999	12865.069999999998	7745.560000000001	5437.379999999998	8916.859999999999	12176.629999999996	12358.330000000004	9667.04	7524.129999999999	9549.300000000003	13505.35999999999	5611.779999999998	7438.379999999998	7949.720000000001	10855.639999999996	10965.559999999998	6821.890000000001	7435.190000000003	17518.560000000005	8900.000000000002	4976.490000000002	13340.139999999996	10855.449999999999	5634.730000000001	8636.850000000002	4220.359999999998	13073.949999999997	6599.999999999998
K00769	389.0	544.83	714.33	541.0	682.66	156.16	1330.0	23.33	406.67	857.09	758.0	930.9200000000001	965.3299999999999	231.42	946.33	116.42	319.33	1246.0	601.0	578.0	554.0	90.08	901.25	58.0	551.6700000000001	172.25	916.33	520.75	896.5799999999999	362.33	60.33	196.0	467.33	282.92	515.0	780.3299999999999	1038.42	458.33	91.92	81.0	983.0	355.0	1249.66	643.0	1345.0	702.67	40.0	123.0	488.0
K00772	795.5	1391.0	865.0	681.5	918.0	1207.0	1902.5	573.0	501.5	1848.0	869.0	1193.5	1280.5	558.0	1167.5	333.5	301.5	2929.0	638.0	748.0	2794.5	1100.0	1074.0	551.5	870.5	2540.0	1399.5	790.5	890.0	873.0	560.0	255.0	682.5	1737.0	915.0	1104.5	1404.5	605.0	486.5	391.0	408.5	712.0	1453.5	849.0	1211.0	1018.0	239.0	552.5	639.5
K00773	8732.329999999998	7573.749999999999	9452.990000000003	9326.679999999997	12869.879999999997	9722.86	17927.520000000008	14795.339999999997	8705.880000000001	7524.17	9735.519999999999	14619.269999999993	10182.099999999995	4904.59	17363.170000000006	15156.939999999999	7610.130000000002	8906.78	7326.169999999999	9865.98	12753.839999999998	5884.369999999999	15028.229999999998	11244.309999999996	7411.72	11796.029999999999	15240.959999999995	13943.500000000002	11654.869999999997	8863.459999999997	12187.800000000001	16451.439999999988	9042.199999999999	9869.219999999998	9711.64	13358.059999999996	15042.139999999994	7574.300000000001	10867.359999999997	21908.23000000002	11673.499999999995	6420.330000000001	15308.899999999998	11937.869999999997	9072.899999999996	9000.020000000002	5682.360000000003	15115.119999999997	12598.329999999998
K00782	2690.42	3988.9500000000003	5483.6	5631.510000000001	5779.760000000003	5722.33	11628.929999999997	12013.169999999996	1918.9400000000007	1960.19	6074.58	10598.409999999996	3070.1599999999985	2524.7500000000005	11480.08	11884.949999999999	2749.509999999998	5631.35	2551.37	4662.1	4366.519999999999	2355.5699999999997	10075.599999999999	6979.200000000003	1046.98	7217.4400000000005	9468.209999999997	9833.330000000004	5876.060000000001	3758.1300000000006	6833.620000000002	12229.709999999994	2680.9899999999993	5208.0	4750.470000000001	8579.45	7482.710000000004	3954.3599999999983	5217.560000000004	15652.340000000004	6335.380000000004	3034.6400000000003	11018.639999999998	8853.11	2048.46	4606.519999999999	2621.899999999998	11290.849999999999	2059.23
K00783	8764.329999999998	7577.749999999999	9452.990000000003	9327.679999999997	12872.879999999997	9755.86	17954.520000000008	14795.339999999997	8742.880000000001	7531.17	9735.519999999999	14616.269999999993	10222.099999999995	4949.59	17386.170000000006	15165.939999999999	7613.130000000002	8999.78	7329.169999999999	9864.98	12765.839999999998	5884.369999999999	15084.229999999998	11257.309999999996	7415.72	11840.029999999999	15248.959999999995	13934.500000000002	13530.869999999997	8863.459999999997	12190.800000000001	16451.439999999988	9152.199999999999	9925.219999999998	9717.64	13409.059999999996	15162.139999999994	7575.300000000001	10867.359999999997	21908.23000000002	12124.499999999995	6421.330000000001	15287.899999999998	11949.869999999997	9443.899999999996	9001.020000000002	5684.360000000003	15120.119999999997	12611.329999999998
K00784	7810.039999999999	3717.5000000000005	7248.35	8968.13	12564.259999999997	6107.58	16619.92	14245.539999999995	8736.150000000003	2467.11	7122.290000000001	15576.859999999997	8462.2	2369.58	16072.569999999996	14454.249999999998	6705.960000000003	4834.900000000001	3504.16	10373.650000000001	8648.350000000002	2320.3199999999997	13493.379999999997	10987.819999999998	5404.150000000001	7577.99	14676.709999999997	12088.740000000002	11986.189999999999	5570.509999999999	10259.740000000003	16312.799999999992	7666.830000000001	6281.04	7340.140000000002	13335.919999999998	15270.499999999996	4930.560000000002	9681.939999999999	23234.250000000004	10973.619999999994	3152.1500000000005	15505.83	10261.16	7953.509999999999	5656.020000000003	4501.270000000004	13664.139999999998	15153.180000000002
K00786	432.0	2.67	230.83999999999997	179.5	400.15999999999997	32.83	227.49000000000004	77.83	348.51000000000005	13.51	81.33	137.5	357.0	1.33	153.33	134.33999999999997	344.65999999999997	3.67	113.67	169.17	435.83	1.83	168.66000000000003	202.5	586.3399999999999	6.67	346.83	209.67	640.33	148.33	281.0	332.33	564.17	7.84	264.67	216.67	384.83	105.16	248.17	430.67	424.0	5.84	151.50999999999996	131.17	371.67	114.17	95.5	206.17	723.83
K00788	9752.509999999997	12837.989999999998	13310.980000000005	12384.530000000002	15202.110000000004	17150.24	25981.899999999998	21529.519999999997	7269.089999999996	11280.92	14638.039999999999	19963.94999999999	10701.710000000005	8870.44	25451.03	23596.11999999999	9183.620000000006	13015.229999999998	10509.169999999998	8872.119999999995	15091.690000000002	10293.169999999998	22588.550000000007	15081.310000000003	7623.089999999996	19927.639999999992	22001.749999999993	22592.070000000003	16239.670000000002	12715.729999999998	18713.910000000007	26849.229999999985	10575.069999999998	16654.67	14595.790000000003	19255.95	18659.869999999995	12102.940000000002	13859.300000000007	34391.13000000001	15706.320000000005	9603.640000000001	23167.139999999996	19885.05999999999	8241.949999999999	14323.690000000004	8120.719999999995	25426.58	8753.489999999998
K00789	9723.829999999998	7622.749999999999	10208.990000000002	9770.679999999998	14102.379999999997	9991.86	19324.02000000002	15397.339999999997	10019.380000000003	7768.17	10577.019999999999	15094.269999999995	11375.599999999995	4960.59	18735.17	15833.439999999999	8561.630000000001	9131.78	8294.17	10465.48	13891.339999999998	5918.369999999999	15884.229999999998	11831.309999999996	8325.72	12047.029999999999	16162.959999999994	14521.000000000002	14210.869999999997	9791.960000000003	12735.300000000001	16925.43999999998	10330.199999999995	10176.219999999998	10242.64	13967.059999999998	16321.639999999994	8215.300000000001	11739.359999999995	22725.23000000002	13195.999999999995	6786.330000000001	15632.899999999996	12236.869999999997	10375.4	9597.019999999999	6070.360000000003	15855.619999999997	14170.829999999998
K00790	12505.329999999998	7715.919999999999	10883.830000000002	11426.179999999998	17677.540000000008	10213.19	21781.010000000028	16331.169999999996	13906.890000000003	7907.18	11390.349999999999	17604.769999999997	14270.599999999997	4974.42	20999.5	16922.28	10886.789999999995	9290.949999999999	8656.339999999998	13429.65	16453.17	5960.699999999999	17664.390000000014	13683.309999999996	10650.059999999996	12188.699999999999	18785.290000000005	15730.670000000002	16822.200000000004	10896.290000000003	14135.300000000001	19456.770000000004	12742.869999999995	10662.059999999998	11435.81	16180.229999999996	20207.969999999994	8709.96	14089.529999999995	26367.400000000045	15556.499999999993	7351.670000000001	17720.910000000007	12818.539999999997	13466.07	10213.189999999995	7035.860000000003	17154.790000000008	20982.66000000002
K00791	11153.249999999998	10781.7	13544.090000000004	13667.190000000002	17813.160000000007	15368.87	28255.46000000005	24889.019999999997	10290.470000000003	9358.919999999998	14790.27	23276.090000000026	12241.600000000004	7033.09	27603.260000000006	26008.959999999995	10178.820000000005	12380.46	9270.369999999999	12569.410000000003	16419.030000000006	8073.699999999999	23903.420000000027	17435.510000000002	8013.519999999997	18897.549999999996	23511.68000000003	22968.910000000018	18432.190000000017	12298.099999999999	18723.59000000001	28608.32000000002	11355.859999999999	15651.289999999997	13981.940000000004	21034.68000000002	21727.43	11120.340000000004	15678.660000000005	37540.90000000006	17930.880000000005	9179.800000000001	24611.040000000034	19711.810000000023	10645.19	12889.530000000008	8187.259999999996	26242.300000000014	14135.729999999998
K00793	5619.329999999998	7432.249999999999	7748.9900000000025	7317.180000000001	8319.880000000003	9255.86	14113.019999999993	13283.339999999997	4126.379999999997	7181.67	8120.5199999999995	11754.769999999993	6525.100000000002	4878.09	13597.169999999998	13495.939999999997	4846.130000000002	8642.779999999999	6013.169999999999	6582.9800000000005	9592.84	5815.869999999999	12516.229999999998	8811.81	4422.2199999999975	11420.529999999999	12208.959999999995	12072.500000000004	9385.37	6859.959999999999	10294.800000000003	13577.43999999999	6035.199999999999	9123.719999999998	7916.140000000001	10502.059999999996	10445.639999999996	6368.300000000001	7793.360000000003	17509.230000000007	8781.500000000002	5514.830000000001	12899.399999999996	10945.869999999999	5522.9	7727.520000000002	4448.360000000001	13138.619999999999	4640.329999999999
K00794	5678.329999999998	7436.249999999999	7756.4900000000025	7319.180000000001	8323.880000000003	9285.86	14154.019999999993	13283.339999999997	4172.879999999997	7188.67	8122.5199999999995	11756.269999999993	6582.100000000001	4918.09	13624.169999999998	13511.939999999997	4923.630000000002	8725.779999999999	6022.669999999999	6582.9800000000005	9626.84	5815.869999999999	12591.729999999998	8826.81	4463.2199999999975	11463.529999999999	12228.959999999995	12104.500000000004	11117.369999999999	6868.459999999999	10300.300000000003	13595.43999999999	6152.199999999999	9174.719999999998	7927.640000000001	10573.059999999996	10566.639999999996	6370.800000000001	7797.360000000003	17533.230000000007	9196.499999999995	5515.830000000001	12902.399999999996	10962.369999999999	5882.9	7736.020000000002	4452.360000000001	13156.119999999999	4670.829999999999
K00795	273.0	1899.83	184.32999999999998	67.0	180.66	1229.16	256.0	505.33	200.67000000000002	1633.0900000000001	152.0	163.92000000000002	289.33	789.4200000000001	188.32999999999998	345.42	153.32999999999998	3999.0	206.0	213.0	168.0	1184.08	278.25	378.0	261.67	1926.25	314.33	149.75	290.58	167.32999999999998	491.33	311.0	223.32999999999998	1501.92	190.0	214.32999999999998	358.42	175.32999999999998	319.92	306.0	668.0	992.0	172.66	94.0	731.0	193.67000000000002	149.0	511.0	189.0
K00796	6661.329999999998	7419.249999999999	8196.490000000002	8399.18	10487.379999999997	9243.36	15613.019999999993	13917.839999999997	6292.880000000002	7154.67	8302.02	13469.269999999993	7956.100000000001	4874.09	15309.669999999996	13896.439999999997	5680.130000000003	8572.279999999999	6084.169999999999	8497.980000000001	10417.839999999998	5796.869999999999	13533.729999999998	10137.309999999996	5156.719999999999	11472.029999999999	13240.459999999995	12588.500000000004	9638.37	7455.459999999999	11164.300000000003	14715.43999999999	6544.699999999998	9062.219999999998	8494.640000000001	12088.559999999996	12704.139999999996	6620.300000000001	9270.859999999995	19944.230000000018	9344.499999999995	5406.830000000001	14576.899999999996	11262.869999999997	6723.9	7990.020000000002	5036.860000000003	13806.619999999997	9371.329999999998
K00797	1640.5	576.8299999999999	664.3299999999999	636.5	1430.1599999999999	316.15999999999997	1252.5	247.32999999999998	1621.67	593.59	542.5	725.9200000000001	1380.33	241.42	876.8299999999999	571.4200000000001	1353.33	1232.0	370.5	878.0	1575.5	88.08	887.75	713.0	1839.17	115.25	1484.83	840.25	2074.08	612.3299999999999	848.3299999999999	1418.5	2165.83	195.92000000000002	862.5	889.83	1763.92	407.83	1043.92	1447.0	1930.5	349.0	558.16	438.0	2094.0	499.67	372.0	776.0	2168.0
K00798	3573.3299999999986	5528.75	6540.820000000002	6302.180000000001	6281.060000000002	7879.870000000001	11466.029999999995	12270.679999999997	2586.199999999998	4708.07	6980.19	10092.849999999995	3968.2699999999977	4083.34	11923.009999999998	12370.679999999998	3556.639999999997	4446.11	5096.499999999999	5176.31	5606.510000000001	4600.959999999999	10876.819999999998	7671.810000000001	2045.2099999999982	8715.609999999999	9762.799999999994	10865.580000000004	6464.960000000002	5679.299999999998	9078.970000000003	12535.109999999991	3552.6999999999975	7154.959999999998	6414.470000000001	8822.06	7465.390000000002	5512.81	6777.770000000003	16020.060000000003	6659.500000000003	4349.990000000001	11049.729999999996	9852.699999999999	2513.73	6445.180000000002	3975.3599999999974	12133.949999999999	2359.499999999999
K00799	349.0	1471.49	66.99000000000001	26.0	75.98	210.48000000000002	84.0	5.99	190.01	1743.27	125.0	145.76	347.99	694.26	95.99000000000001	25.259999999999998	220.99	3489.0	125.0	300.0	235.0	257.24	385.75	26.0	325.01	255.75	42.99	84.25	273.74	99.99000000000001	50.99	270.0	73.99000000000001	350.76	194.0	177.99	480.26	71.99	164.76	16.0	1346.0	733.0	42.980000000000004	82.0	1512.0	70.01	36.0	178.0	135.0
K00800	8936.329999999998	7573.749999999999	10105.990000000003	9784.679999999997	13476.879999999997	9722.86	19166.520000000008	14782.339999999997	8987.880000000001	7672.17	10428.519999999999	15441.269999999993	10913.099999999995	4899.59	18227.170000000006	15130.939999999999	7730.130000000002	8939.78	7771.169999999999	10231.98	13092.839999999998	5884.369999999999	15596.229999999998	11227.309999999996	7754.72	11835.029999999999	16076.959999999995	14318.500000000002	12134.869999999997	9181.459999999997	12168.800000000001	16428.439999999988	9311.199999999999	9909.219999999998	10103.64	13926.059999999996	15828.139999999994	7969.300000000001	10864.359999999997	21906.23000000002	11761.499999999993	6418.330000000001	16479.900000000005	12470.869999999997	9693.899999999996	9624.020000000002	5676.360000000003	15022.119999999997	12962.329999999998
K00801	801.9100000000011	2277.2999999999993	1550.7200000000012	1059.6699999999996	990.2800000000007	2105.3600000000006	617.5900000000014	5.0	617.6100000000006	2584.3199999999997	1477.939999999999	154.5300000000004	1366.2699999999995	1999.3400000000001	1167.92	7.66	809.9500000000006	1040.93	2661.2999999999993	660.8800000000014	1244.3199999999997	2407.629999999999	1276.6299999999992	409.60999999999973	1123.9099999999992	1537.5899999999983	968.5800000000011	1240.6700000000003	1179.640000000001	2085.66	1873.6800000000003	142.2300000000002	814.5400000000016	1297.8899999999985	1838.67	674.9400000000006	482.5999999999997	1904.2699999999986	1098.9699999999982	122.88999999999994	420.6199999999998	1491.020000000001	1041.5900000000001	1391.259999999999	773.9400000000007	2402.67	1163.9599999999994	748.2700000000008	589.5999999999998
K00803	5.0	22.0	363.0	26.0	28.0	154.0	580.0	479.0	17.0	162.0	517.0	24.0	11.0	6.0	948.0	68.0	5.0	72.0	854.0	32.0	14.0	23.0	394.0	212.0	3.0	174.0	35.0	51.0	11.0	645.0	101.0	15.0	6.0	164.0	41.0	30.0	20.0	519.0	99.0	90.0	6.0	296.0	43.0	24.0	7.0	440.0	109.0	407.0	3.0
K00805	5250.0	175.01	2241.5200000000004	2647.0	6155.48	626.99	5236.469999999999	2098.99	6407.030000000001	1209.03	2155.49	3714.0	5651.5	40.99	4579.99	2617.5200000000004	4054.4799999999996	485.51	1696.01	4282.51	7080.49	139.49	3498.4799999999996	3340.5	5249.52	1149.51	4723.99	2749.01	5233.99	2847.49	2829.5	3938.99	5751.51	1238.02	2844.51	3995.01	6797.49	1561.48	4119.51	5887.01	4644.0	1126.52	3118.0300000000007	1597.51	5904.51	1828.51	1712.0	2760.51	10060.99
K00806	8942.829999999998	7577.749999999999	9485.490000000003	9427.179999999998	12927.879999999997	9755.86	18068.520000000008	14819.339999999997	8911.380000000001	7534.17	9753.519999999999	14693.269999999993	10485.099999999995	4949.59	17444.170000000006	15253.439999999999	7838.630000000002	9004.78	7337.669999999999	9926.98	12930.839999999998	5884.369999999999	15193.729999999998	11332.809999999996	7522.72	11840.029999999999	15417.459999999995	14021.500000000002	13862.869999999997	8916.959999999997	12255.300000000001	16498.439999999988	9507.199999999997	9930.219999999998	9774.14	13529.059999999996	15491.139999999994	7589.800000000001	10902.859999999997	21955.23000000002	12440.999999999995	6421.330000000001	15418.399999999998	11970.369999999997	9598.899999999996	9048.520000000002	5710.360000000003	15221.119999999997	12788.829999999998
K00812	8441.75	8914.7	13213.920000000002	12819.190000000002	14776.340000000006	13804.880000000001	27160.97000000003	22703.359999999993	7051.289999999996	8359.82	14839.44	22210.170000000016	10479.269999999999	6170.84	25602.600000000006	24143.7	8042.329999999996	8177.789999999999	8730.699999999999	10309.740000000002	14662.700000000003	6821.289999999999	22747.010000000024	14659.510000000004	5714.5099999999975	16744.13	21916.020000000008	22226.99000000002	14957.780000000002	11095.439999999999	16291.260000000002	25445.490000000005	8957.859999999997	13949.029999999997	13030.270000000002	19477.68000000001	18910.180000000008	10641.850000000004	12808.570000000007	32719.230000000065	15703.880000000006	7893.460000000001	24472.370000000043	19970.64000000003	8061.5199999999995	12990.690000000006	6995.259999999996	23928.130000000016	7285.899999999999
K00813	54.0	1813.83	139.32999999999998	55.0	49.66	1258.16	261.0	485.33	51.67	1038.0900000000001	121.0	93.92	42.33	794.4200000000001	155.32999999999998	312.42	9.33	4042.0	150.0	81.0	40.0	1194.08	160.25	361.0	36.67	1871.25	265.33	148.75	146.57999999999998	126.33	470.33	172.0	57.33	1433.92	131.0	172.32999999999998	126.42	151.32999999999998	225.92000000000002	265.0	22.0	892.0	146.66	66.0	101.0	173.67000000000002	114.0	437.0	22.0
K00817	8992.229999999998	10356.65	10190.390000000001	9501.479999999998	12965.879999999997	12738.86	18796.520000000008	16023.139999999998	8749.480000000003	9688.77	10279.32	14982.869999999994	10292.599999999995	6012.09	17656.570000000007	16303.939999999999	7706.330000000003	14887.279999999999	8728.57	10221.579999999998	13262.639999999998	8087.869999999999	15343.229999999998	12132.309999999996	7503.32	15520.429999999998	16273.159999999994	14272.700000000003	11667.969999999998	9133.959999999997	13193.500000000002	17100.83999999999	10754.299999999996	13458.019999999997	10274.14	13780.859999999997	15834.539999999995	8362.300000000001	11387.759999999997	22712.23000000002	11938.899999999994	7849.630000000001	15721.899999999996	12245.869999999997	9253.299999999997	9423.020000000002	5954.260000000003	15975.319999999998	12687.529999999999
K00818	3744.3299999999986	6903.42	7295.660000000003	6811.680000000001	6925.220000000002	9049.2	12900.019999999995	12750.509999999997	2796.209999999998	5644.58	7756.0199999999995	10984.349999999995	4664.269999999999	4642.67	12913.339999999998	12675.519999999999	3635.799999999997	7337.779999999999	5671.169999999999	5638.9800000000005	5955.340000000001	5716.789999999999	11608.479999999998	8019.810000000001	2381.0499999999984	10574.279999999999	10800.629999999996	11351.250000000004	7134.790000000002	6079.129999999999	9494.470000000003	12697.439999999991	3818.8699999999976	8554.799999999997	6893.640000000001	9519.230000000001	8249.220000000001	6047.970000000001	6982.940000000003	16315.230000000003	6755.000000000003	5020.830000000001	12310.239999999996	10463.869999999999	3002.4	7240.350000000002	4085.3599999999974	12476.619999999999	2702.329999999999
K00819	2017.7699999999998	3031.55	3519.7	4048.7099999999996	4825.5300000000025	4777.01	9585.189999999997	9567.629999999996	1331.7400000000005	1494.1499999999999	4512.95	8300.72	1747.5000000000005	2082.5	10033.439999999999	9712.519999999999	2198.239999999998	2846.6800000000003	646.5500000000001	2296.329999999999	2964.639999999999	2166.08	8345.69	5736.450000000003	384.19999999999993	6855.12	7473.020000000003	8670.710000000003	4532.720000000001	3110.640000000001	6118.090000000001	11663.229999999992	221.30999999999995	4543.27	3725.5499999999997	7129.070000000002	5650.640000000004	2913.789999999999	4568.900000000004	14920.670000000004	4840.980000000003	2303.67	8804.89	7385.1900000000005	700.89	3641.009999999999	2273.4999999999977	10842.48	1331.7
K00820	6431.3	2644.9000000000005	4617.18	4407.72	7187.930000000002	2951.25	8845.930000000002	7734.300000000001	7140.570000000003	3624.61	6259.700000000001	6501.960000000003	7662.290000000004	1067.75	6301.420000000003	10594.499999999998	5452.890000000003	6127.46	4345.75	7337.710000000003	8941.520000000002	1381.99	5707.470000000003	5644.2400000000025	6117.980000000001	3484.89	7061.5300000000025	4111.91	8262.260000000002	4729.580000000001	5481.840000000001	5100.940000000003	8534.82	4108.3	4902.129999999999	5675.650000000003	9592.910000000002	3677.9899999999984	6305.010000000004	7778.260000000001	9990.799999999996	2763.9700000000003	5935.460000000001	3305.5600000000004	8717.579999999998	3464.8499999999985	3445.0299999999984	3670.7199999999993	10866.109999999999
K00821	4490.65	755.84	1762.6599999999999	2382.83	5749.99	517.6500000000001	3965.6499999999996	1459.83	5919.16	1206.91	1492.17	3413.09	5169.49	317.41	3376.9799999999996	2366.92	3794.4799999999996	1454.16	875.0	4103.67	4525.66	218.74	2729.75	2785.31	4652.51	388.75000000000006	4126.84	2342.76	3995.2400000000002	1757.8600000000001	2464.1900000000005	3696.3199999999997	5068.66	886.4300000000001	2420.8199999999997	3440.0	6296.08	969.9999999999999	3792.25	5477.66	4693.68	1129.6799999999998	2827.1499999999996	1326.0099999999998	5745.18	1130.6799999999998	1463.5000000000002	2034.9899999999998	9627.84
K00822	130.0	104.0	36.0	8.0	38.0	0.0	30.0	2.0	89.0	645.0	41.0	53.0	164.0	0.0	44.0	3.0	97.0	0.0	71.0	135.0	79.0	2.0	136.0	11.0	128.0	69.0	21.0	28.0	116.0	42.0	32.0	126.0	31.0	111.0	68.0	63.0	188.0	35.0	75.0	4.0	608.0	172.0	23.0	40.0	630.0	32.0	30.0	82.0	42.0
K00823	87.0	430.83	31.33	66.0	71.66	82.16	54.0	29.33	81.67	205.09	39.0	46.92	115.33	236.42	39.33	58.42	97.33	1168.0	25.0	131.0	143.0	85.08	184.25	38.0	98.67	50.25	50.33	85.75	250.57999999999998	27.33	48.33	71.0	143.32999999999998	42.92	36.0	129.32999999999998	115.42	29.33	49.92	94.0	383.0	169.0	30.66	68.0	211.0	54.67	23.0	128.0	179.0
K00824	520.0	62.0	76.0	275.0	646.0	109.0	273.0	79.0	710.0	225.0	169.0	387.0	647.0	9.0	140.0	353.0	552.0	61.0	38.0	499.0	539.0	19.0	198.0	199.0	213.0	34.0	685.0	181.0	433.0	81.0	223.0	128.0	742.0	113.0	272.0	154.0	727.0	56.0	427.0	292.0	709.0	105.0	165.0	110.0	844.0	79.0	167.0	119.0	366.0
K00826	8959.729999999998	7600.15	10104.390000000003	9799.479999999998	13448.879999999997	9704.86	19191.520000000008	14793.139999999998	9077.480000000001	7833.7699999999995	10446.32	15467.869999999994	11081.099999999995	4904.59	18211.570000000007	15155.939999999999	7801.330000000003	8931.78	7762.57	10267.579999999998	13143.639999999998	5884.369999999999	15755.229999999998	11210.309999999996	7707.32	11820.43	16056.159999999994	14387.7	12323.469999999998	9160.459999999997	12103.000000000002	16432.83999999999	9550.799999999997	9919.019999999997	10087.64	14007.859999999997	16000.539999999995	7970.300000000001	10910.759999999997	21799.23000000002	12199.899999999996	6423.130000000001	16475.900000000005	12516.869999999997	9907.299999999997	9637.020000000002	5678.760000000003	15116.319999999998	12912.529999999997
K00830	34.0	25.0	5.0	2.0	5.0	0.0	6.0	0.0	13.0	155.0	13.0	14.0	27.0	0.0	6.0	1.0	17.0	0.0	7.0	25.0	24.0	0.0	33.0	0.0	32.0	13.0	3.0	8.0	25.0	9.0	2.0	16.0	5.0	36.0	18.0	17.0	47.0	5.0	11.0	2.0	115.0	29.0	2.0	6.0	133.0	5.0	1.0	14.0	15.0
K00831	7017.42	5294.950000000001	7130.270000000001	7539.510000000001	10910.099999999997	7569.5	15488.929999999995	14674.839999999997	7450.770000000002	4041.85	7468.080000000001	13314.239999999996	7386.830000000003	2903.75	15061.749999999998	15047.279999999999	6336.180000000003	7768.35	4147.87	8490.100000000002	8507.520000000002	3471.24	12646.099999999999	10558.699999999997	5276.810000000001	9542.44	12995.379999999997	11905.330000000004	9390.23	5962.299999999998	10111.120000000003	16207.70999999999	7329.160000000001	8228.330000000002	7017.470000000001	11588.119999999999	13015.539999999995	5187.5300000000025	9465.889999999998	21628.34	10619.379999999996	4910.81	12852.81	9711.609999999999	6967.96	5694.350000000003	4366.899999999999	14146.349999999999	11240.23
K00832	171.0	1820.83	174.32999999999998	137.0	92.66	1265.16	368.0	501.33	239.67000000000002	1041.0900000000001	165.0	149.92000000000002	205.32999999999998	796.4200000000001	218.32999999999998	362.42	84.33	4051.0	183.0	130.0	160.0	1201.08	258.25	421.0	114.67	1876.25	366.33	235.75	319.58	173.32999999999998	540.3299999999999	195.0	309.33	1438.92	155.0	280.33	291.42	165.32999999999998	325.92	307.0	190.0	893.0	210.66	116.0	201.0	212.67000000000002	159.0	538.0	99.0
K00833	5507.799999999998	8384.46	9195.11	9282.380000000001	10439.519999999999	11693.35	20088.340000000033	18307.12	3393.869999999999	6171.84	11471.499999999998	16491.120000000003	5539.839999999998	6334.26	20122.550000000007	20085.16000000001	5385.969999999998	8120.199999999999	5645.689999999999	5720.749999999998	7777.87	6576.789999999999	17364.63000000001	11216.939999999999	2519.179999999998	14376.169999999998	16502.29	17481.280000000013	10681.75	7784.42	13480.61	21485.41000000001	3750.3899999999976	11088.679999999997	9615.26	14717.25	12574.599999999999	8371.589999999998	9757.72	27285.210000000054	10730.839999999998	6207.490000000001	18659.19000000002	15686.94	2911.0999999999995	10047.01	5620.5999999999985	20483.72000000002	3701.539999999999
K00835	802.9100000000011	2683.129999999999	1551.050000000001	1061.6699999999994	992.9400000000007	2175.5200000000004	619.5900000000014	6.33	619.2800000000005	2626.41	1477.939999999999	157.4500000000004	1367.5999999999995	2230.76	1169.2500000000002	13.08	811.2800000000007	2203.9299999999985	2663.2999999999993	663.8800000000014	1246.3199999999997	2492.709999999999	1287.8799999999992	414.60999999999973	1125.579999999999	1571.8399999999983	969.9100000000011	1243.4200000000003	1182.220000000001	2086.99	1876.0100000000002	142.2300000000002	816.8700000000016	1301.8099999999984	1840.67	677.2700000000007	484.0199999999997	1904.5999999999985	1102.8899999999983	122.88999999999994	420.6199999999998	1616.020000000001	1042.25	1391.259999999999	773.9400000000007	2403.34	1163.9599999999994	748.2700000000008	590.5999999999998
K00836	88.0	0.0	10.0	0.0	23.0	0.0	0.0	0.0	14.0	0.0	5.0	0.0	93.0	0.0	0.0	0.0	136.0	0.0	0.0	0.0	19.0	0.0	0.0	0.0	134.0	0.0	0.0	0.0	31.0	0.0	0.0	108.0	0.0	0.0	0.0	0.0	13.0	0.0	0.0	7.0	76.0	0.0	0.0	0.0	176.0	0.0	0.0	63.0	16.0
K00840	1.0	405.83	0.33	2.0	2.66	70.16	2.0	1.33	1.67	42.09	0.0	2.92	1.33	231.42	1.33	5.42	1.33	1163.0	2.0	3.0	2.0	85.08	11.25	5.0	1.67	34.25	1.33	2.75	2.58	1.33	2.33	0.0	2.33	3.92	2.0	2.33	1.42	0.33	3.92	0.0	0.0	125.0	0.66	0.0	0.0	0.67	0.0	0.0	1.0
K00841	282.5	13.17	34.84	98.5	213.16	72.83	199.49	40.83	277.51	21.510000000000005	20.33	98.5	322.5	97.83	134.33	148.34	202.66000000000003	213.17	16.67	142.17000000000002	226.83	21.33	362.66	103.5	278.34000000000003	105.67	213.83	166.67000000000002	4107.83	27.83	92.5	104.33	451.67	131.84	108.17	286.66999999999996	395.83	37.16	188.17000000000002	154.67	1331.0	14.34	65.51	106.17	919.67	50.17	57.0	154.17000000000002	324.83
K00844	1839.15	3161.57	3685.0800000000004	4088.4700000000003	4793.08	5302.83	8783.75	7331.55	1195.35	1550.9299999999998	2335.8	8181.43	1604.0	2053.5	10012.82	5074.82	1714.45	3289.01	1214.65	2101.61	3242.55	2162.58	8463.01	5535.59	377.6	6955.57	7912.88	8756.88	4545.27	2157.67	4941.86	11454.16	1987.52	4875.63	3268.59	7328.72	6208.82	2502.25	3514.07	14363.34	2625.7400000000002	2630.9700000000003	8700.92	7498.92	490.4	3279.67	1133.9	10843.21	1431.2
K00845	19729.439999999995	23242.42	31021.59	31954.92	39281.99000000007	34339.55000000002	65171.610000000095	55135.240000000005	16361.79	14821.119999999999	23870.359999999997	57677.4300000001	21262.869999999995	11285.43	71079.96	39449.920000000006	17547.179999999997	19868.719999999998	16863.670000000002	24347.669999999995	33183.06000000001	16099.829999999998	60161.87000000003	40530.760000000046	11969.429999999993	43586.48999999999	53744.320000000065	59420.949999999975	39208.98000000003	23549.29	38531.74000000001	73692.88000000008	16609.709999999992	29626.339999999993	28557.649999999998	50469.07000000004	46054.61000000001	21823.57	30454.199999999997	94033.96000000006	25096.65999999999	19485.92	59955.66000000006	50850.80000000004	13702.039999999999	28975.859999999997	12967.519999999993	70576.50000000003	21989.03
K00847	12908.169999999998	13124.88	17081.969999999994	17524.080000000005	22755.310000000034	19779.94000000001	36530.96000000004	32510.149999999994	12124.880000000003	8813.630000000001	17081.25000000001	30768.830000000045	13645.130000000005	8944.01	37774.88000000003	31656.000000000004	12081.500000000007	14850.349999999999	10803.789999999999	14481.500000000004	17928.13000000001	9318.189999999999	32041.800000000017	23173.970000000023	8009.559999999997	23397.649999999994	30796.42000000003	31415.479999999992	22919.099999999995	14530.809999999998	23824.1	40081.390000000036	14242.389999999998	18705.68000000002	16890.28000000001	27664.740000000016	27553.620000000017	13658.870000000004	19837.600000000024	52199.98000000007	20706.760000000002	11201.9	32032.710000000025	26691.36000000002	10356.869999999999	15770.540000000006	9510.93000000001	37109.330000000016	16025.749999999998
K00848	5257.570000000001	3822.1800000000003	6634.330000000001	6968.31	8897.189999999997	6693.17	13854.189999999995	13914.059999999998	5304.610000000002	2298.94	6786.550000000001	12345.839999999997	5211.330000000003	2293.92	13956.07	13935.439999999999	4672.470000000004	5163.18	4557.35	7176.030000000003	6659.240000000002	2317.16	11600.939999999999	9572.949999999997	3199.0699999999997	7598.67	11652.249999999998	10810.860000000002	7511.000000000002	5144.969999999998	8926.320000000002	14755.02999999999	6880.84	6550.29	6122.550000000001	10615.999999999998	11530.359999999997	5111.620000000003	7645.1200000000035	20201.670000000002	8593.280000000002	3732.27	12519.05	9271.189999999999	4622.1900000000005	5074.180000000003	3775.7999999999984	13065.38	8683.099999999999
K00849	7349.829999999998	5991.749999999999	8332.990000000002	8514.179999999998	11376.38	8359.86	15406.519999999993	14137.839999999997	7497.380000000002	4955.17	8629.02	13158.769999999993	8243.6	4388.59	15841.669999999996	14590.939999999999	6779.130000000002	5987.779999999999	6477.169999999999	8722.98	9273.839999999998	4779.369999999999	13618.729999999998	10450.309999999996	5624.719999999999	9142.029999999999	13436.959999999995	12834.000000000004	12049.369999999999	7646.459999999999	11412.300000000003	15782.939999999988	7845.199999999998	7984.2199999999975	8413.640000000001	11981.059999999996	12922.139999999994	6798.800000000001	9910.859999999997	21075.23000000002	10572.999999999993	5439.330000000001	13739.399999999996	10904.869999999997	7077.9	7729.020000000002	5279.360000000003	14329.619999999997	11030.829999999998
K00850	24190.220000000056	16243.789999999997	25504.25999999999	26165.539999999997	37176.289999999964	23072.459999999974	49070.36999999996	39590.539999999986	25814.44000000003	14472.379999999997	26957.62000000003	40744.020000000004	27841.240000000023	10650.28	48844.00999999998	41043.91999999999	21614.81000000004	14096.239999999996	20096.830000000013	27443.880000000056	31166.790000000023	13082.299999999997	40880.79999999999	30940.40000000003	19994.400000000023	25541.870000000003	41966.009999999966	37730.319999999956	33595.14999999999	24904.570000000003	33498.20999999998	46189.379999999954	25347.890000000047	21200.700000000008	26529.379999999997	36996.930000000015	42234.15	21324.05000000003	30216.97000000002	63713.699999999946	31202.740000000038	15076.660000000002	42828.14999999994	32086.60000000002	24465.410000000018	24512.04000000002	16121.439999999988	41139.04999999999	39659.249999999985
[truncated: 4,348 more rows]
[truncated: 41 more columns]
